# Supplementary material for: Bioinformatics and Expression Analyses of the TaATLa Gene Subfamily in Wheat (Triticum aestivum L.)
Source: Int J Mol Sci. 2024 Nov 20;25(22):12454. doi: 10.3390/ijms252212454 (PMC11594669; doi:10.3390/ijms252212454)
Supplement: Supplementary file 1 [file ijms-25-12454-s001.zip]

Archive with 2 entries (2 files):
- Supplementary figures S1-S3.pdf
- Supplementary tables S1-S5.xlsx
