# Supplementary material for: Bioinformatics and Expression Analyses of the TaATLa Gene Subfamily in Wheat (Triticum aestivum L.)
Source: Int J Mol Sci. 2024 Nov 20;25(22):12454. doi: 10.3390/ijms252212454 (PMC11594669; doi:10.3390/ijms252212454)
Supplement: Supplementary file 1 [file ijms-25-12454-s001.zip › Supplementary tables S1-S5.xlsx]

## Sheet: Table S1
Table S1. Genes and their IDs.
No.	Gene Name	Gene ID
Triticum aestivum L.
1	TaATLa1-3A	TraesCS3A02G346700.1
2	TaATLa1-3B	TraesCS3B02G378500.1
3	TaATLa1-3D	TraesCS3D02G340400.2
4	TaATLa2-6A	TraesCS6A02G170700.1
5	TaATLa2-6B	TraesCS6B02G198900.1
6	TaATLa2-6D	TraesCS6D02G160400.1
7	TaATLa3-6A	TraesCS6A02G288200.1
8	TaATLa3-6B	TraesCS6B02G317700.1
9	TaATLa3-6D	TraesCS6D02G270800.1
10	TaATLa4-7A	TraesCS7A02G212200.1
11	TaATLa4-7B	TraesCS7B02G119000.1
12	TaATLa4-7D	TraesCS7D02G213900.1
13	TaATLa5-7A	TraesCS7A02G391600.1
14	TaATLa5-7B	TraesCS7B02G293500.1
15	TaATLa5-7D	TraesCS7D02G387200.1
16	TaATLa6-7A	TraesCS7A02G517100.1
17	TaATLa6-7B	TraesCS7B02G433400.1
18	TaATLa6-7D	TraesCS7D02G507300.1
Arabidopsis thaliana L.
19	AtSN1L1	AT1G80510.1
20	AtSN1L2	AT5G38820.2
21	AtSN1L3	AT3G30390.2
22	AtSN1L4	AT3G56200.1
23	AtSN1L5	AT2G40420.1
Oryza sativa L.
24	OsATL1	Os06t0644700-01
25	OsATL3	Os02t0727100-01
26	OsATL4	Os06t0275800-01
27	OsATL5	Os06t0633800-01
28	OsATL6	Os02t0191300-01
29	OsATL7	Os01t0825800-01
Triticum dicoccoides L.
30	TdATLa1-3A	TRIDC3AG049950.2
31	TdATLa1-3B	TRIDC3BG056240.2
32	TdATLa2-6A	TRIDC6AG024510.2
33	TdATLa2-6B	TRIDC6BG029780.1
34	TdATLa3-6A	TRIDC6AG044030.2
35	TdATLa4-7A	TRIDC7AG026750.2
36	TdATLa4-7B	TRIDC7BG017300.1
37	TdATLa5-7A	TRIDC7AG054440.1
38	TdATLa5-7B	TRIDC7BG047180.1
39	TdATLa6-7A	TRIDC7AG072540.1
40	TdATLa6-7B	TRIDC7BG068720.2
Triticum urartu L.
41	TuATLa1-3	TuG1812G0300003859.01.T01
42	TuATLa2-6	TuG1812G0600001815.01.T01
43	TuATLa3-6	TuG1812G0600003117.01.T01
44	TuATLa4-7	TuG1812G0700002247.01.T01
45	TuATLa5-7	TuG1812G0700004271.01.T01
Aegilops tauschii L.
46	AetATLa1-3D	AET3Gv20783500.1
47	AetATLa2-6D	AET6Gv20432900.2
48	AetATLa3-6D	AET6Gv20729400.2
49	AetATLa4-7D	AET7Gv20531100.1
50	AetATLa5-7D	AET7Gv20953400.4
51	AetATLa6-7D	AET7Gv21265200.1
Triticum turgidum L.
52	TtATLa1-3B	TRITD3Bv1G195580.1
53	TtATLa2-6A	TRITD6Av1G072740.2
54	TtATLa2-6B	TRITD6Bv1G077230.1
55	TtATLa3-6A	TRITD6Av1G181070.1
56	TtATLa3-6B	TRITD6Bv1G170480.1
57	TtATLa4-7A	TRITD7Av1G074180.3
58	TtATLa4-7B	TRITD7Bv1G049720.3
59	TtATLa5-7A	TRITD7Av1G210470.3
60	TtATLa5-7B	TRITD7Bv1G162870.2
61	TtATLa6-7A	TRITD7Av1G266580.1
62	TtATLa6-7B	TRITD7Bv1G218970.1

## Sheet: Table S2
Table S2. Ka/Ks of TaATLas.
Gene 1	Gene 2	Ka	Ks	Ka/Ks
TaATLa1-3A	TaATLa1-3B	0.006986	0.077359	0.090308
TaATLa1-3A	TaATLa1-3D	0.013495	0.087934	0.153465
TaATLa1-3B	TaATLa1-3D	0.011503	0.079039	0.145536
TaATLa2-6A	TaATLa2-6B	0.006792	0.074441	0.091237
TaATLa2-6A	TaATLa2-6D	0.00972	0.067983	0.142976
TaATLa2-6A	TaATLa5-7A	0.083671	0.9761	0.08572
TaATLa2-6A	TaATLa5-7B	0.082754	0.997234	0.082984
TaATLa2-6A	TaATLa5-7D	0.083837	0.933214	0.089837
TaATLa2-6B	TaATLa2-6D	0.003873	0.042543	0.091034
TaATLa2-6B	TaATLa5-7A	0.080606	0.932305	0.086459
TaATLa2-6B	TaATLa5-7B	0.079694	0.952203	0.083694
TaATLa2-6B	TaATLa5-7D	0.080773	0.891767	0.090576
TaATLa2-6D	TaATLa5-7A	0.082754	0.953953	0.086749
TaATLa2-6D	TaATLa5-7B	0.081839	0.974462	0.083984
TaATLa2-6D	TaATLa5-7D	0.082921	0.91225	0.090897
TaATLa3-6A	TaATLa3-6B	0.00608	0.054227	0.112114
TaATLa3-6A	TaATLa3-6D	0.007105	0.05405	0.13146
TaATLa3-6A	TaATLa4-7A	0.171204	1.60532	0.106647
TaATLa3-6A	TaATLa4-7B	0.171855	1.56766	0.109625
TaATLa3-6A	TaATLa4-7D	0.170747	1.76773	0.096591
TaATLa3-6B	TaATLa3-6D	0.005067	0.047885	0.10582
TaATLa3-6B	TaATLa4-7A	0.175052	1.61637	0.1083
TaATLa3-6B	TaATLa4-7B	0.175706	1.57805	0.111344
TaATLa3-6B	TaATLa4-7D	0.174597	1.78192	0.097982
TaATLa3-6D	TaATLa4-7A	0.168358	1.73153	0.097231
TaATLa3-6D	TaATLa4-7B	0.165007	1.68554	0.097896
TaATLa3-6D	TaATLa4-7D	0.167898	1.92811	0.087079
TaATLa4-7A	TaATLa4-7B	0.005339	0.042711	0.125012
TaATLa4-7A	TaATLa4-7D	0.001939	0.09423	0.020575
TaATLa4-7B	TaATLa4-7D	0.004857	0.090975	0.053386
TaATLa5-7A	TaATLa5-7B	0.003882	0.057926	0.06701
TaATLa5-7A	TaATLa5-7D	0.004855	0.061102	0.079459
TaATLa5-7B	TaATLa5-7D	0.000968	0.039166	0.024725
TaATLa6-7A	TaATLa6-7B	0.01458	0.193238	0.075449
TaATLa6-7A	TaATLa6-7D	0.008438	0.201198	0.041937
TaATLa6-7B	TaATLa6-7D	0.017237	0.162212	0.106261

## Sheet: Table S3
Table S3. The detailed functional annotations of cis-acting elements.
Element Name	Function Annotation
ACE	cis-acting element involved in light responsiveness
AE-box	part of a module for light response
ATC-motif	part of a conserved DNA module involved in light responsiveness
ATCT-motif	part of a conserved DNA module involved in light responsiveness
Box 4	part of a conserved DNA module involved in light responsiveness
chs-CMA2a	part of a light responsive element
GA-motif	part of a light responsive element
GATA-motif	part of a light responsive element
I-box	part of a light responsive element
TCCC-motif	part of a light responsive element
TCT-motif	part of a light responsive element
G-box	cis-acting regulatory element involved in light responsiveness
GT1-motif	light responsive element
Sp1	light responsive element
MRE	MYB binding site involved in light responsiveness
ARE	cis-acting regulatory element essential for the anaerobic induction
GC-motif	enhancer-like element involved in anoxic specific inducibility
LTR	cis-acting element involved in low-temperature responsiveness
MBS	MYB binding site involved in drought-inducibility
TC-rich repeats	cis-acting element involved in defense and stress responsiveness
AACA-motif	involved in endosperm-specific negative expression
GCN4-motif	cis-regulatory element involved in endosperm expression
CAT-box	cis-acting regulatory element related to meristem expression
motif I	cis-acting regulatory element root specific
RY-element	cis-acting regulatory element involved in seed-specific regulation
circadian	cis-acting regulatory element involved in circadian control
O2-site	cis-acting regulatory element involved in zein metabolism regulation
MBSI	MYB binding site involved in flavonoid biosynthetic genes regulation
ABRE	cis-acting element involved in the abscisic acid responsiveness
AuxRR-core	cis-acting regulatory element involved in auxin responsiveness
TGA-box	part of an auxin responsive element
TGA-element	auxin responsive element
CGTCA-motif	cis-acting regulatory element involved in the MeJA responsiveness
TGACG-motif	cis-acting regulatory element involved in the MeJA responsiveness
GARE-motif	gibberellin responsive element
P-box	gibberellin responsive element
TATC-box	cis-acting element involved in gibberellin responsiveness
TCA-element	cis-acting element involved in salicylic acid responsiveness

## Sheet: Table S4
Table S4. RNA sequence data from the Wheat Expression Browser to analyze the expression profile of TaATLas.
study	Azhurnaya_development, PAMP, spike_drought, CS_seedlings_spike, CS_vegetative, phosphate, CS_grain, 12dpa_grain, flag_leaf, grain_dissection, stripe_rust, septoria, fusarium_30_50h, nullitetra, early_grain, stamen_pistil, stripe_rust_powdery_mildew, drought_heat, 4A_dormancy, CS_development, CS_6_tissues, fusarium_0h_to_48h, crown_rot, magnaporthe, PEG, fusarium_hormones, CS_flag_leaf, microspore…
Age	2 days, 3 days , 4 days, 7 days, seedling stage, 9 days, 14 days, 17 days, three leaf stage, 24 days, tillering stage, fifth leaf stage, seven leaf stage, 1 cm spike, two nodes detectable, late vacuolated uninucleate stage, enlarged microspores with a star-like structure, first visible karyokinesis, booting, Full boot, Flag leaf stage, Ear emergence, 30% spike, Early anthesis, anthesis, Late anth…
High level age	seedling, vegetative, reproductive,
High level stress-disease	none, disease, abiotic,
High level tissue	spike, grain, leaves/shoots, roots,
High level variety	Chinese Spring, Azhurnaya, other, Nullitetra Chinese Spring, Mutant,
Intermediate	grain milk and soft dough, grain hard dough and ripening, endosperm, aleurone layer and starchy endosperm, endosperm + seed coat, seed coat, aleurone, transfer cells, stigma & ovary, anther, microspores, embryo, awns, glumes, spike, spikelets, rachis, peduncle, internode, shoot apical meristem, seedling aerial tissues, shoot axis, vegetative aerial tissues, leaf blades excl flag, leaf sheaths exc…
Intermediate stress	NA, none, No stress control, PAMP chitin, PAMP flg22, powdery mildew, stripe rust, stripe rust 2, Zymoseptoria tritici, Fusarium pseudograminearum, Fusarium pseudograminearum study2, Phosphorous starvation 10 d shoots, PEG 6000, drought stress, heat stress, drought&heat combined stress, cold 2 weeks (4C),
Stress-disease	none, control, mock inoculation 3 hours, mock inoculation 6 hours, mock inoculation 12 hours, mock inoculation 1 day, mock inoculation 24 hours, mock inoculation 30 hours, mock inoculation 3 days, mock inoculation 36 hours, mock inoculation 4 days, mock inoculation 48 hours, mock inoculation 50 hours, mock inoculation 5 days, mock inoculation 9 days, mock inoculation 14 days, mock inoculation 21 …
Tissue	grain, whole endosperm, starchy endosperm, endosperm, aleurone layer and starchy endosperm, starchy endosperm + seed coat, seed coat, aleurone layer, transfer cells, pistil, pistillody stamen, stamen, ovary, stigma & ovary, anther, microspores, embryo proper, awns, glumes, lemma, spike (bottom third), spike (middle third), spike (top third), spike, spikelets, spikelets (only using palea, lemma an…
Variety	Chinese Spring, Azhurnaya, Holdfast, TAM107, Banks, Avocet S, Avocet+Yr5, Sevin, Bobwhite, Chara, Fielder, Gemmiza 10, Giza 168, Manitou, Riband, Svilena, Vuka, P271, Chinese Spring NIL CSTP, HTS-1, N9134, CM-82036, NIL1 from CM-82036 BC5 in Remus, NIL2 from CM-82036 BC5 in Remus, NIL3 from CM-82036 BC5 in Remus, NIL4 from CM-82036 BC5 in Remus, Janz*2 NIL1 resistant, Janz*2 NIL1 susceptible, NIL…
	tpm	SEM	tpm	SEM	tpm	SEM	tpm	SEM	tpm	SEM	tpm	SEM	tpm	SEM	tpm	SEM	tpm	SEM	tpm	SEM	tpm	SEM	tpm	SEM	tpm	SEM	tpm	SEM	tpm	SEM	tpm	SEM	tpm	SEM	tpm	SEM	TraesCS3A02G346700.1	TraesCS3A02G346700.1	TraesCS3B02G378500.1	TraesCS3B02G378500.1	TraesCS3D02G340400.2	TraesCS3D02G340400.2	TraesCS6A02G170700.1	TraesCS6A02G170700.1	TraesCS6B02G198900.1	TraesCS6B02G198900.1	TraesCS6D02G160400.1	TraesCS6D02G160400.1	TraesCS6A02G288200.1
roots, radicle, seedling, seedling stage, none, none, Azhurnaya, Azhurnaya(n=3)	2.49979	0.615331	5.62474	1.79409	6.25777	1.95519	38.986	2.91285	26.7929	2.9788	28.5348	5.4553	0	0	0	0	0	0	9.0482	1.35594	14.3927	2.30388	7.75916	0.964695	28.541	1.90174	66.2224	16.3862	29.7784	2.21446	4.38455	0.533554	5.25211	0.899041	8.50783	1.03514
leaves/shoots, coleoptile, seedling, seedling stage, none, none, Azhurnaya, Azhurnaya(n=3)	1.60276	0.903804	2.63186	0.799326	3.02163	1.08215	12.9544	5.76911	19.13	4.07981	11.9726	1.36729	0	0	0	0	0	0	5.81227	0.480358	5.49719	0.805059	5.93279	1.20907	31.6103	4.24007	48.0083	8.13971	27.43	6.75586	2.65108	1.22064	3.15326	1.42732	4.05634	0.225558
leaves/shoots, stem axis, seedling, seedling stage, none, none, Azhurnaya, Azhurnaya(n=3)	1.87994	1.92151	2.0287	0.900968	2.17206	1.66689	4.52165	2.02681	14.194	0.809028	9.48652	1.72355	0	0	0	0	0.00984567	0.0170532	7.14901	3.17721	7.12169	2.59805	7.17602	3.04659	25.0671	8.15674	57.8643	25.7787	22.7059	4.24361	1.94782	0.494157	2.5388	0.494625	3.60836	0.579662
leaves/shoots, first leaf sheath, seedling, seedling stage, none, none, Azhurnaya, Azhurnaya(n=3)	4.55467	3.06183	4.76488	3.30078	6.62697	4.76206	7.73519	1.72388	14.1514	1.48608	9.69728	0.854381	4.98967e-07	8.64236e-07	0.00556583	0.00964031	0.00556583	0.00964031	11.1642	6.05855	9.02523	2.78799	10.3887	6.01541	31.7963	13.374	74.733	44.2887	41.2136	29.2751	2.39061	1.4431	2.99906	0.827331	4.2875	0.866136
leaves/shoots, first leaf blade, seedling, seedling stage, none, none, Azhurnaya, Azhurnaya(n=3)	0.779148	0.554019	0.848497	0.746341	1.5611	1.18756	6.24138	3.4238	9.5215	2.29403	9.59515	3.32234	0	0	0	0	0	0	7.09946	0.230905	9.20369	1.46915	7.0559	0.731957	41.6923	17.6908	67.6362	38.8669	35.1659	7.1353	0.740554	0.552844	1.14314	0.588795	1.41912	0.978284
roots, roots, seedling, seedling stage, none, none, Azhurnaya, Azhurnaya(n=3)	2.91588	1.8373	5.66802	2.57251	5.98577	2.70642	39.2832	6.22418	28.4209	6.96158	33.6345	10.4135	0	0	0.0121836	0.0211026	0	0	11.5503	0.996954	16.736	2.53792	9.21189	1.80505	38.0625	11.7488	114.684	61.5989	37.263	7.85794	4.14453	0.673231	4.10281	1.51788	8.02491	1.21191
leaves/shoots, shoot apical meristem, seedling, seedling stage, none, none, Azhurnaya, Azhurnaya(n=3)	4.37633	0.634723	4.25672	0.747173	6.15745	1.07307	5.51388	1.14333	7.59636	1.19636	8.15331	0.560803	1.08824e-06	1.88489e-06	0.014142	0.0244947	0.0104197	0.0180475	3.78399	0.990124	5.76383	2.28757	4.42072	1.14581	22.3454	9.55672	60.4663	24.669	15.5737	4.77183	2.0282	0.337528	3.39882	0.154991	5.81081	0.97297
leaves/shoots, third leaf blade, vegetative, three leaf stage, none, none, Azhurnaya, Azhurnaya(n=3)	0.497687	0.206369	1.64437	0.837129	1.37201	0.844615	3.49862	1.59968	8.63432	5.53887	8.43616	2.92982	0	0	0	0	0	0	7.25497	2.98345	8.75082	1.72319	7.80156	2.50176	47.6056	3.64237	61.7804	31.8177	26.7178	10.0051	0.661447	1.02079	1.28939	1.24609	2.2025	2.48124
leaves/shoots, third leaf sheath, vegetative, three leaf stage, none, none, Azhurnaya, Azhurnaya(n=3)	1.95818	0.445241	2.72951	0.895665	5.02991	1.51031	6.92261	0.795989	13.3798	3.05024	7.95674	2.10178	0	0	0	0	0	0	4.37213	1.95717	4.30294	1.86973	5.6424	1.87698	9.81777	3.79007	24.5455	10.5441	6.77841	2.68574	2.60398	0.739793	3.56702	0.277161	6.51985	0.656855
roots, roots, vegetative, three leaf stage, none, none, Azhurnaya, Azhurnaya(n=3)	10.6312	7.65869	13.7915	9.97335	23.7844	16.6814	30.0124	20.2653	27.0598	12.3206	28.3317	17.3429	0	0	0.04377	0.0531467	0	0	6.36908	2.84865	8.57255	3.21584	5.91946	1.14552	47.3271	26.3568	114.615	74.43	17.2783	6.12691	2.64231	0.115788	3.41376	0.0788443	6.30619	0.409691
roots, root apical meristem, vegetative, three leaf stage, none, none, Azhurnaya, Azhurnaya(n=3)	0.424098	0.330845	1.39472	1.213	1.32438	1.46905	24.2258	6.66794	16.8887	3.37922	17.0894	4.40141	0	0	0	0	0	0	4.80086	1.14176	8.83711	3.19229	5.37203	0.62033	26.378	9.0652	72.7863	11.4285	31.701	12.8354	3.40404	0.197956	3.141	0.586298	6.6287	1.0465
roots, axillary roots, vegetative, three leaf stage, none, none, Azhurnaya, Azhurnaya(n=3)	1.50862	1.81809	3.48286	3.43445	3.58133	3.36071	22.639	13.5908	16.9194	4.78518	21.562	10.3961	0	0	0	0	0	0	12.4221	5.35422	18.1512	5.93052	14.8346	8.60859	31.7169	5.82226	77.5303	16.1486	34.8318	12.4753	2.65278	0.680895	3.24431	0.746471	6.46208	2.2207
leaves/shoots, fifth leaf sheath, vegetative, fifth leaf stage, none, none, Azhurnaya, Azhurnaya(n=3)	1.67882	0.231969	2.75976	0.863462	4.58259	0.498147	7.15564	0.507581	15.483	3.13168	10.0601	0.52244	0	0	0	0	0.0090375	0.0156534	4.23509	0.576661	5.28899	0.113867	5.48509	0.357817	12.7816	2.0095	25.3549	5.38321	8.52174	1.69337	2.4704	0.232699	3.67568	1.062	6.49185	0.76072
leaves/shoots, fifth leaf blade, vegetative, fifth leaf stage, none, none, Azhurnaya, Azhurnaya(n=3)	0.231204	0.294429	0.418354	0.371469	0.820338	1.25627	3.35286	0.505682	8.71298	2.91755	8.34931	1.3071	0	0	0	0	0	0	8.13803	1.64802	10.0658	3.14178	8.42345	2.12556	52.3235	24.7598	70.0368	20.1656	27.7568	12.4059	0.64493	0.752416	1.23915	0.982236	1.72636	1.7485
leaves/shoots, first leaf sheath, vegetative, tillering stage, none, none, Azhurnaya, Azhurnaya(n=3)	18.4931	4.03214	13.3841	2.90572	20.0489	4.54008	70.4178	15.7245	44.6237	5.22833	76.0829	18.0624	0	0	0.0597338	0.0505119	0.0131091	0.0227056	15.7024	3.05387	25.6336	2.70614	21.8581	1.16072	80.9743	20.6553	216.215	46.2793	45.5648	14.4733	2.74501	0.756126	3.38097	0.406569	4.45199	0.933644
leaves/shoots, first leaf blade, vegetative, tillering stage, none, none, Azhurnaya, Azhurnaya(n=3)	1.15126	1.08922	0.946309	0.659328	2.78106	2.17913	19.4404	8.3113	18.7932	9.69662	27.9132	14.5173	0	0	0	0	0	0	11.117	1.08345	20.1562	3.77432	17.2573	3.11229	46.517	11.5207	72.0172	12.6558	22.4018	5.03536	0.757347	0.625129	1.42064	0.578368	2.11494	0.339968
leaves/shoots, shoot axis, vegetative, tillering stage, none, none, Azhurnaya, Azhurnaya(n=3)	12.0314	3.60294	8.20208	3.72648	15.2537	4.49789	9.3149	1.9489	7.9188	2.00215	11.9608	4.9001	0.00622167	0.0107762	0.055692	0.0665981	0	0	6.70579	2.99129	8.72487	2.71293	6.16663	2.83201	37.7751	23.7946	96.0274	51.6008	22.7087	10.6436	2.59494	0.0167382	3.65327	0.73342	5.91463	1.19219
leaves/shoots, shoot apical meristem, vegetative, tillering stage, none, none, Azhurnaya, Azhurnaya(n=3)	12.5995	1.04422	9.02871	1.10072	16.8388	1.73202	13.3286	5.19306	10.0733	2.87792	14.719	3.91257	0	0	0.0477681	0.0365505	0	0	6.77688	2.62258	8.53339	2.74227	7.12693	1.63607	41.4053	15.5438	98.7763	23.4202	24.3831	1.78989	2.51212	0.552431	4.06271	0.742563	6.04121	0.741586
roots, roots, vegetative, tillering stage, none, none, Azhurnaya, Azhurnaya(n=3)	11.695	6.96158	11.6312	6.8354	19.8396	11.1256	25.3786	0.425867	15.5386	2.39266	19.5608	1.38846	0	0	0	0	0	0	9.25385	1.29268	12.6878	2.41774	10.3079	1.22418	78.7068	1.45789	150.514	6.23287	34.978	7.90155	3.86223	0.294747	5.14849	0.989375	6.92348	1.28931
roots, root apical meristem, vegetative, tillering stage, none, none, Azhurnaya, Azhurnaya(n=3)	3.86392	3.74718	3.7945	2.34551	8.86296	6.75362	17.0077	10.121	9.91652	5.26279	12.0433	7.61112	0	0	0	0	0	0	4.25893	1.57697	9.13081	1.26894	4.31708	0.270299	44.9918	7.48261	74.8374	5.3586	32.6854	6.08685	4.27394	1.16789	5.31014	0.419998	11.4586	2.04685
leaves/shoots, flag leaf blade, reproductive, Flag leaf stage, none, none, Azhurnaya, Azhurnaya(n=3)	0.204805	0.140959	0.64731	0.659827	1.03259	0.478938	2.88214	0.11422	5.46413	1.18344	7.07594	1.20623	0	0	0	0	0	0	10.1784	1.18847	11.7867	6.26304	11.8227	0.97516	67.8393	10.8104	88.3878	30.3225	30.2083	8.92749	0.386635	0.318265	0.866872	0.266226	0.815592	0.359052
leaves/shoots, fifth leaf sheath, reproductive, Flag leaf stage, none, none, Azhurnaya, Azhurnaya(n=3)	3.07682	1.79591	4.2154	1.04757	4.82121	2.73861	7.10046	5.38523	9.8814	2.84664	10.0739	2.37899	0	0	0	0	0	0	24.2948	8.41787	20.9435	2.41717	22.9975	2.08227	63.7342	21.6351	119.714	18.4117	29.221	6.76876	2.02904	0.685015	4.18399	1.19528	4.0059	0.563651
leaves/shoots, fifth leaf blade, reproductive, Flag leaf stage, none, none, Azhurnaya, Azhurnaya(n=3)	1.11407	0.314884	3.60903	1.78654	5.16967	4.63152	4.40607	2.39141	5.30196	0.371102	9.46885	2.36927	0	0	0	0	0	0	11.1101	1.75929	21.3992	2.78909	14.3326	1.44802	79.701	11.3555	84.485	12.3051	33.4119	10.0496	0.35567	0.0525509	1.31121	0.219345	1.16831	0.327389
leaves/shoots, shoot axis, reproductive, Flag leaf stage, none, none, Azhurnaya, Azhurnaya(n=3)	8.98643	2.48885	6.1221	1.28297	14.7816	4.3898	13.3815	3.30157	11.7443	1.75151	16.8518	4.76795	0	0	0.0162665	0.0281744	0	0	6.52048	1.60377	9.40459	2.50919	7.49834	1.23202	44.6573	5.97728	93.6263	14.3822	24.0382	3.03723	2.06694	0.14055	3.81031	0.468847	5.98015	0.928029
roots, roots, reproductive, Flag leaf stage, none, none, Azhurnaya, Azhurnaya(n=3)	11.7304	4.24863	9.34417	3.58648	14.3541	4.40381	34.2053	14.7103	28.3535	16.3241	22.9917	13.4396	0	0	0.0437301	0.0504807	0	0	12.9221	2.18205	15.1174	1.23873	15.3586	1.559	142.302	5.63779	202.02	16.4316	43.8537	4.75162	2.35165	0.325848	2.81164	0.777165	4.15776	0.518891
leaves/shoots, flag leaf blade night (-0.25h) 06:45, reproductive, Flag leaf stage, none, none, Azhurnaya, Azhurnaya(n=3)	1.3148	0.626196	1.18619	0.379967	2.58129	0.690813	1.19775	0.715091	0.880377	0.491769	0.917743	0.357676	0	0	0	0	0	0	6.47897	1.64848	9.10197	4.22381	7.97768	2.14288	113.168	43.7087	210.707	83.0307	81.4617	34.2388	0.468927	0.267639	1.14746	0.497015	1.1108	0.591348
leaves/shoots, fifth leaf blade night (-0.25h) 21:45, reproductive, Flag leaf stage, none, none, Azhurnaya, Azhurnaya(n=3)	1.43321	1.34004	3.08385	2.44231	3.85295	2.83573	2.46005	0.880304	5.08373	0.522826	3.33128	0.681415	0.0333763	0.0578095	0	0	0	0	9.49765	0.634091	11.2101	1.44544	10.8164	1.44876	40.5001	11.8038	64.2421	22.3526	25.1647	3.67276	0.288124	0.242185	1.00529	0.148958	1.06015	0.428214
leaves/shoots, flag leaf blade night (+0.25h) 07:15, reproductive, Flag leaf stage, none, none, Azhurnaya, Azhurnaya(n=3)	2.80599	1.60383	2.24726	1.05066	4.0613	0.827041	1.79351	0.65756	1.51503	0.379036	1.57391	0.329268	0	0	0	0	0	0	10.1075	2.15839	10.3134	1.18708	9.55398	0.639649	124.826	15.2065	221.11	25.3597	92.778	11.7653	0.641907	0.163583	1.32569	0.0900221	1.29621	0.264058
leaves/shoots, fifth leaf blade night (+0.25h) 22:15, reproductive, Flag leaf stage, none, none, Azhurnaya, Azhurnaya(n=3)	0.990956	0.579194	2.41222	1.29964	2.27318	1.96044	1.37965	0.855612	3.12896	1.55583	1.82297	1.32306	0	0	0	0	0	0	10.192	1.16457	10.9199	1.30304	11.5051	1.60923	39.8636	7.74977	51.247	5.94976	27.128	2.488	0.297269	0.078256	1.00221	0.161768	0.893575	0.147529
leaves/shoots, leaf ligule, reproductive, Full boot, none, none, Azhurnaya, Azhurnaya(n=3)	2.49201	0.467368	4.25653	1.14207	10.0097	1.95171	10.4764	3.9717	6.6506	1.25971	8.49467	0.885677	0	0	0	0	0	0	18.0818	0.306936	28.6042	1.32878	22.0671	0.988397	74.2593	3.8129	72.4417	13.4621	30.5507	5.42933	1.47454	0.400697	2.83694	0.896975	3.18308	0.822836
leaves/shoots, flag leaf sheath, reproductive, Full boot, none, none, Azhurnaya, Azhurnaya(n=3)	1.21226	0.825852	1.46503	1.29539	4.21318	3.31727	6.99444	4.15324	6.89937	3.99205	8.29653	4.68859	0	0	0.0107078	0.0185465	0	0	14.2485	1.27262	23.0535	5.89512	15.0114	4.95124	82.5072	1.14489	88.5053	8.00807	27.9599	4.29857	0.812129	0.201205	1.79069	1.03527	1.64121	0.799126
leaves/shoots, flag leaf blade, reproductive, Full boot, none, none, Azhurnaya, Azhurnaya(n=3)	1.83151	0.391023	3.37537	0.41195	7.06795	2.25358	3.86088	1.19947	4.19627	0.864546	8.56623	1.59911	0	0	0	0	0	0	9.75535	1.43436	21.809	1.96882	14.188	1.91119	61.7303	6.45073	56.2469	12.7193	21.4563	4.11349	0.289596	0.119872	1.14225	0.116036	1.23729	0.166914
leaves/shoots, shoot axis, reproductive, Full boot, none, none, Azhurnaya, Azhurnaya(n=3)	4.68488	0.896108	3.01863	1.82125	12.1707	1.82285	11.4218	4.54911	9.86979	3.03813	13.6551	6.11276	0	0	0.00859087	0.0148798	0	0	7.60589	1.465	11.3459	3.91603	8.78501	3.96318	44.3252	9.90925	76.9776	22.2546	22.553	3.12126	3.04237	0.923026	4.24953	2.01047	7.10266	0.966147
spike, spike, reproductive, Full boot, none, none, Azhurnaya, Azhurnaya(n=3)	0.112982	0.0979729	0.399435	0.186355	0.534211	0.0720483	9.83529	1.9913	16.0241	3.01934	12.7535	1.70228	0.0211912	0.0185222	0	0	0	0	11.118	2.27531	9.18212	1.00885	10.4702	1.16426	14.4684	0.991692	18.4714	1.41786	8.87165	0.712852	3.18638	0.388123	4.55642	0.580807	6.46939	0.462235
roots, roots, reproductive, 30% spike, none, none, Azhurnaya, Azhurnaya(n=3)	6.98999	3.1895	5.24428	2.34919	14.7995	4.24119	46.0041	10.1205	40.8649	9.2399	30.974	5.7849	0	0	0.018188	0.0315026	0	0	8.70135	4.28893	11.3531	3.83507	8.40603	4.13319	112.975	57.8227	176.969	89.3257	44.4164	38.2933	2.68371	0.19732	3.26867	0.748312	5.2294	0.435543
leaves/shoots, flag leaf sheath, reproductive, 30% spike, none, none, Azhurnaya, Azhurnaya(n=3)	2.74614	0.491754	4.51135	1.07909	15.3716	5.4122	9.27812	5.04393	7.31616	4.56641	9.07231	5.47814	0.00926107	0.0160406	0	0	0	0	11.8656	0.657659	25.3574	2.31965	16.6266	2.39319	51.3991	5.00125	56.1525	8.41816	14.1215	1.17147	1.15392	0.297111	2.18515	0.527857	2.97971	0.650891
leaves/shoots, flag leaf blade, reproductive, 30% spike, none, none, Azhurnaya, Azhurnaya(n=3)	2.5528	0.205765	5.97348	1.51829	13.8718	1.60978	6.48199	3.73241	4.40303	2.17151	7.60745	3.67357	0	0	0	0	0	0	10.7951	0.19256	24.1814	0.983639	17.1533	0.846969	58.2971	1.08263	67.312	8.41154	19.2457	1.85024	0.956479	0.123568	1.82373	0.636979	2.09073	0.44193
leaves/shoots, Internode #2, reproductive, 30% spike, none, none, Azhurnaya, Azhurnaya(n=3)	9.6708	3.83363	9.08155	6.76381	38.7831	21.128	10.8008	1.96923	9.76098	2.33444	14.3985	4.07375	1.6825e-06	2.91418e-06	0	0	0.0114073	0.0197581	24.5998	8.2385	31.0284	3.84125	26.7871	7.72742	177.165	126.238	182.05	112.149	23.8521	4.05415	1.15255	0.368961	3.02181	0.48726	3.2005	1.04104
leaves/shoots, peduncle, reproductive, 30% spike, none, none, Azhurnaya, Azhurnaya(n=3)	0.11131	0.16415	0.125823	0.118508	1.67349	0.685186	2.38774	0.937755	5.0944	1.23319	6.58416	1.71909	0	0	0.0104033	0.0180191	0.0104033	0.0180191	19.3883	8.08564	13.0312	3.40416	16.5809	3.35675	31.474	6.8751	38.5847	16.4702	11.2867	3.83292	2.01883	1.8464	3.73794	3.00189	4.25743	3.63472
spike, spike, reproductive, 30% spike, none, none, Azhurnaya, Azhurnaya(n=3)	0.324116	0.30943	1.26955	0.525779	1.38231	0.649053	10.413	2.70701	11.3629	1.08234	9.43457	1.53536	0.139134	0.034008	0.196995	0.281744	0	0	15.1726	1.91208	13.8181	0.70814	15.3159	2.4491	21.9633	2.04179	27.4936	1.97357	13.9429	1.28781	3.72451	0.288438	4.76952	1.41051	7.35607	0.414738
spike, spikelets, reproductive, 30% spike, none, none, Azhurnaya, Azhurnaya(n=3)	0.341927	0.437476	0.511666	0.44948	1.04439	0.813716	10.7135	1.18951	9.84138	2.5226	8.24247	1.05989	0.232837	0.0788611	0.324954	0.1248	0	0	15.4634	0.523986	12.2723	0.549553	15.6748	2.16408	24.9728	4.3884	33.2536	7.07409	16.3865	1.4688	3.00131	0.592757	5.09882	0.842797	5.69323	1.04288
leaves/shoots, flag leaf sheath, reproductive, Ear emergence, none, none, Azhurnaya, Azhurnaya(n=3)	2.05295	0.591409	2.62057	0.583258	14.0168	4.27834	7.01266	2.10272	4.65454	2.15027	4.02472	0.736425	0	0	0.0038184	0.00661366	0.0171875	0.020659	9.94129	1.15217	29.0718	2.98673	15.5769	2.17965	38.8228	10.3014	49.8597	13.7885	14.6352	2.62658	1.57186	0.3008	2.85681	0.280765	4.10388	0.929054
leaves/shoots, flag leaf blade, reproductive, Ear emergence, none, none, Azhurnaya, Azhurnaya(n=3)	2.46231	1.16658	4.98284	0.861202	13.5151	2.52875	3.75676	0.200954	3.10684	0.204767	3.04671	0.448107	0	0	0	0	0	0	8.90584	0.739435	24.6063	1.35469	15.9224	2.07245	48.1017	5.52185	58.7622	5.04212	16.8367	1.20769	1.28046	0.213015	2.55974	0.219043	2.91898	0.0585003
leaves/shoots, fifth leaf blade, reproductive, Ear emergence, none, none, Azhurnaya, Azhurnaya(n=3)	1.77503	0.850255	2.61143	0.25715	8.14126	2.56854	4.77139	1.93069	4.36187	1.1582	3.43486	1.17705	0	0	0	0	0	0	8.5224	2.47723	20.8657	5.08146	14.5209	2.62183	40.9479	5.63821	56.0231	3.64951	13.0289	3.11974	1.3341	0.262605	2.01898	0.829838	2.48258	0.965819
leaves/shoots, peduncle, reproductive, Ear emergence, none, none, Azhurnaya, Azhurnaya(n=3)	1.7344	0.981926	2.39704	0.592249	5.53305	3.14009	2.98254	0.554344	4.39335	0.215642	4.76081	1.11198	0	0	0	0	0	0	22.7616	8.83623	16.795	4.8326	19.8567	7.04163	45.037	9.46074	51.5063	20.4532	11.9869	2.52171	1.92931	1.0862	4.02237	1.85684	3.74005	1.61839
leaves/shoots, Internode #2, reproductive, Ear emergence, none, none, Azhurnaya, Azhurnaya(n=3)	6.01917	1.76265	4.22879	0.802856	19.313	6.4367	9.58234	1.19621	7.46829	0.157406	9.91037	2.25222	0	0	0	0	0	0	19.0733	3.44919	27.4882	1.28215	26.1672	3.64244	142.742	52.4003	145.458	17.5993	23.3313	8.52312	1.5521	1.09183	3.99077	1.44967	3.75871	1.43099
spike, awns, reproductive, Ear emergence, none, none, Azhurnaya, Azhurnaya(n=3)	0.983392	0.368457	1.96813	0.578735	8.40843	1.26657	3.6668	1.28564	3.2236	0.600772	4.49455	1.69757	0	0	0	0	0.0207649	0.0359659	10.1777	3.70251	15.0086	5.85378	13.1017	5.26245	55.4714	21.8571	56.6566	24.1665	18.5205	7.97383	0.725392	0.164264	1.87704	0.529343	1.79595	0.723714
spike, glumes, reproductive, Ear emergence, none, none, Azhurnaya, Azhurnaya(n=3)	1.43139	0.354378	1.72875	0.285786	9.66016	0.508081	18.6976	9.28438	3.78966	1.71932	11.4899	5.1051	0.0094986	0.0164504	0.00578727	0.0100238	0.00578727	0.0100238	15.4952	0.702099	22.1938	1.44167	14.9159	0.48667	54.8599	10.033	89.7553	10.4907	27.3726	3.67777	1.14714	0.436288	2.88436	0.382841	1.90775	0.476486
spike, lemma, reproductive, Ear emergence, none, none, Azhurnaya, Azhurnaya(n=3)	1.87989	0.306437	1.81839	0.653784	4.55246	1.07168	24.6026	6.38282	4.16972	0.764988	12.9171	3.55399	0.255526	0.087275	0.166235	0.141424	0.140801	0.156227	15.0802	0.881408	23.5142	1.17147	17.3062	0.65055	45.6906	5.80409	77.3762	0.793867	26.7534	3.15151	1.1174	0.157771	2.94602	0.822035	2.15371	0.36472
spike, anther, reproductive, anthesis, none, none, Azhurnaya, Azhurnaya(n=3)	0.888905	0.946781	0.222048	0.0341066	0.661549	0.252832	32.1294	7.47755	20.2654	4.37129	18.4234	6.42212	21.305	8.9733	15.8466	6.23913	18.9213	10.1464	5.43135	0.497037	8.79092	2.0765	6.85767	0.680492	4.76606	0.579982	10.4464	2.1799	36.5852	8.46095	3.34629	0.82538	4.47032	1.55751	7.59891	1.84347
spike, stigma & ovary, reproductive, anthesis, none, none, Azhurnaya, Azhurnaya(n=3)	0.626355	0.284679	1.05735	0.609931	0.991796	1.20515	6.50519	2.67901	4.89282	0.556446	8.34867	2.18936	0.0255174	0.0441974	0.0743743	0.0368305	0.155902	0.218249	10.617	1.20584	19.0572	4.25317	9.31494	0.98288	32.353	7.19509	28.4172	3.06823	23.4304	2.28521	1.79562	0.115388	4.54402	0.564926	5.35655	0.373262
leaves/shoots, flag leaf blade night (-0.25h) 06:45, reproductive, anthesis, none, none, Azhurnaya, Azhurnaya(n=3)	12.0701	1.92708	18.9012	1.73648	34.0719	2.00948	2.22922	0.309433	3.54623	1.10953	1.09695	0.141373	0	0	0	0	0	0	9.58682	1.42226	19.2325	4.59192	12.4398	1.46663	104.738	14.8996	217.771	22.7726	38.2613	5.5688	0.527504	0.330208	1.63014	0.40592	1.89962	1.03841
leaves/shoots, fifth leaf blade night (-0.25h) 21:45, reproductive, anthesis, none, none, Azhurnaya, Azhurnaya(n=3)	2.9268	0.914946	7.11737	2.41106	11.9577	3.6716	2.62109	0.30044	4.32983	0.566659	1.49951	0.451494	0	0	0	0	0	0	16.0702	3.90966	23.8679	2.581	17.7914	2.42357	51.4897	11.126	81.1263	14.7702	28.0482	4.37876	0.366611	0.0610379	0.984562	0.448056	0.897253	0.171169
leaves/shoots, flag leaf sheath, reproductive, milk grain stage, none, none, Azhurnaya, Azhurnaya(n=3)	2.37399	0.338742	2.31697	0.435179	14.45	1.42649	6.54578	1.29661	3.48098	0.776776	3.1844	0.306187	0	0	0.0273949	0.0474494	0	0	10.7792	0.824437	31.1385	2.94155	19.2845	2.28651	53.2467	12.9736	67.9318	9.80207	15.2256	3.65342	1.4957	0.398829	2.66733	0.218439	3.83326	0.488187
leaves/shoots, flag leaf blade, reproductive, milk grain stage, none, none, Azhurnaya, Azhurnaya(n=3)	1.99136	0.322829	2.31036	1.6535	8.56723	1.10712	4.60109	3.02647	4.07197	3.16752	2.32602	1.66563	0.00802487	0.0138995	0	0	0	0	9.08591	3.79261	24.5477	15.2125	14.6002	5.63279	25.811	12.724	39.6417	19.8384	8.54363	4.41231	1.03783	0.26249	2.05559	1.40706	3.14839	0.932372
leaves/shoots, shoot axis, reproductive, milk grain stage, none, none, Azhurnaya, Azhurnaya(n=3)	5.64643	2.09691	3.75427	1.99636	24.7583	5.57109	17.2648	18.2002	11.2139	11.2311	18.8693	13.2407	0	0	0.113831	0.0956451	0	0	15.2256	0.724026	14.7398	1.62535	18.2562	2.33519	111.766	50.1243	178.331	60.0059	22.9014	8.8776	2.20142	0.686088	4.2076	0.87036	5.21132	0.449409
leaves/shoots, fifth leaf blade (senescence), reproductive, milk grain stage, none, none, Azhurnaya, Azhurnaya(n=3)	1.50139	0.278928	2.31577	1.1806	7.68238	0.739813	6.01782	1.40201	4.2039	1.3589	2.2191	0.517209	0	0	0.0218378	0.0378242	0	0	10.7979	1.89994	24.477	4.08164	16.5891	1.54241	38.0257	13.4048	58.9415	15.8845	15.6174	4.42871	0.714095	0.173559	2.2165	0.660391	3.14613	0.565806
leaves/shoots, peduncle, reproductive, milk grain stage, none, none, Azhurnaya, Azhurnaya(n=3)	2.75845	1.17197	3.72979	1.39571	23.3881	7.44139	11.5833	4.24182	3.4926	1.60742	6.8137	2.35993	0	0	0	0	0	0	13.6648	1.22722	27.8773	4.40695	15.6261	1.00489	135.727	54.0565	117.705	33.9795	34.54	8.16032	0.894632	0.385771	2.37967	0.482734	5.34062	1.64954
leaves/shoots, Internode #2, reproductive, milk grain stage, none, none, Azhurnaya, Azhurnaya(n=2)	7.64367	5.2151	3.48945	1.98121	24.5518	9.40014	18.5977	8.96449	8.1295	3.74796	10.8341	4.3313	0	0	0.0082767	0.011705	0.0082767	0.011705	23.0358	0.274357	33.455	2.55626	28.8928	3.8724	274.559	23.8564	254.386	14.6173	55.7119	3.18269	3.00826	2.67461	5.91141	3.52474	7.31523	2.32323
spike, awns, reproductive, milk grain stage, none, none, Azhurnaya, Azhurnaya(n=3)	1.2387	0.604601	2.05778	0.904513	9.96287	3.37141	11.1106	3.5963	4.46137	1.26202	8.77885	3.85017	0	0	0	0	0	0	11.9782	0.503618	22.3465	1.39558	17.6029	0.397715	47.1912	4.34993	60.0682	2.81229	17.5478	3.26054	1.34386	0.149162	2.83338	0.600106	3.24616	0.668866
spike, glumes, reproductive, milk grain stage, none, none, Azhurnaya, Azhurnaya(n=3)	3.05217	0.219174	2.51022	0.971288	11.7031	2.589	28.7663	3.92159	4.79463	1.49671	12.797	3.07308	0	0	0	0	0	0	13.895	1.76068	22.5233	1.45702	18.7744	1.05652	43.6868	13.1578	76.644	7.54783	21.3441	5.47556	1.44095	0.447595	3.27287	0.040789	2.27306	0.29941
spike, lemma, reproductive, milk grain stage, none, none, Azhurnaya, Azhurnaya(n=3)	2.84362	0.3895	2.09407	0.363632	5.57594	1.4153	33.6538	15.1267	5.5036	2.03591	13.1675	4.81992	0	0	0	0	0	0	13.5347	0.576844	27.5094	1.57912	22.6111	3.31223	28.8744	5.09791	56.0731	5.13952	18.8555	2.09024	1.76453	0.0278202	3.49499	0.803237	2.63562	0.583136
grain, grain, reproductive, milk grain stage, none, none, Azhurnaya, Azhurnaya(n=3)	0.258994	0.265279	0.421473	0.442567	1.22276	1.20502	3.13295	0.576414	2.21282	0.437517	2.52965	0.745055	0	0	0	0	0	0	7.94619	3.81935	15.3774	4.36281	10.9408	5.93892	30.9743	12.9343	55.2013	29.1843	19.9218	9.74107	1.97326	0.766539	2.86766	1.02123	3.8334	0.668347
leaves/shoots, flag leaf blade (senescence), reproductive, Dough, none, none, Azhurnaya, Azhurnaya(n=3)	1.8752	0.0803041	2.83808	0.530994	9.64147	0.245718	5.03534	0.999564	2.63369	0.487285	2.07709	0.591463	0	0	0	0	0	0	11.8281	0.0391921	28.3403	1.76882	20.1669	2.61866	47.6648	4.80999	63.2375	11.8015	17.1022	1.42316	0.765454	0.238083	2.45552	0.765342	2.42624	0.519594
grain, grain, reproductive, Soft dough, none, none, Azhurnaya, Azhurnaya(n=3)	0.276251	0.0445725	0.364284	0.258028	0.564386	0.0232112	1.81882	0.240566	4.28302	1.20846	3.25884	0.20492	0.0357383	0.0619006	0	0	0	0	3.62796	1.10607	7.30561	2.26049	5.63252	1.64789	10.6774	6.7987	27.3696	12.8056	9.97547	5.20921	1.03812	0.572866	1.31385	0.48128	1.9296	1.08932
grain, grain, reproductive, Hard dough, none, none, Azhurnaya, Azhurnaya(n=3)	2.14094	3.0272	1.90176	2.82058	2.28926	3.41295	10.7669	7.92062	7.269	1.17465	6.30688	1.16771	0	0	0	0	0	0	4.6482	3.22767	8.58172	7.18236	6.49066	3.76318	6.18136	2.59561	27.0511	30.0692	9.79722	11.5332	0.981847	0.848003	1.03808	0.626176	1.28215	1.36644
grain, endosperm, reproductive, Dough, none, none, Azhurnaya, Azhurnaya(n=3)	0.501258	0.293794	0.0162933	0.0248917	0.275579	0.239068	4.70134	1.03307	6.22351	1.11404	5.8144	0.704853	0	0	0	0	0	0	1.83777	0.188837	3.29782	0.814144	2.97028	0.247225	1.51661	0.510909	2.65709	1.38202	1.31309	0.141695	0.484116	0.0220177	0.805028	0.110102	0.279969	0.12554
grain, embryo proper, reproductive, Dough, none, none, Azhurnaya, Azhurnaya(n=3)	1.02251	0.228367	0.256946	0.265937	0.804855	0.20381	10.8722	0.556377	5.20431	0.376631	5.09738	0.281506	0	0	0	0	0	0	1.93968	0.270056	2.22993	0.234106	1.88059	0.265866	6.283	0.178348	7.30494	1.12283	4.89853	0.630234	0.762939	0.184063	0.71788	0.111588	0.675716	0.19261
grain, grain, reproductive, Ripening, none, none, Azhurnaya, Azhurnaya(n=3)	1.62957	0.756758	0.521502	0.195984	0.950781	0.332476	20.0626	9.46551	10.7287	2.55172	18.2123	7.71325	0	0	0	0	0	0	4.95736	1.37437	5.3003	0.455744	3.80053	0.106202	4.38262	1.07665	6.46149	0.641799	3.29001	1.31385	1.03452	0.662284	0.452868	0.501622	0.283339	0.085367
leaves/shoots, flag leaf blade (senescence), reproductive, Ripening, none, none, Azhurnaya, Azhurnaya(n=3)	1.23572	0.453943	0.388758	0.215903	1.8951	0.295699	3.31324	0.30566	2.02432	0.3874	0.384093	0.160681	0	0	0	0	0	0	18.1553	4.577	46.7962	13.9321	38.4645	8.93937	70.9554	1.45317	78.7812	2.54777	62.679	3.11506	1.4653	0.389329	1.83448	0.33761	2.37612	0.43365
leaves/shoots, leaf, vegetative, three leaf stage, none, water, Chinese Spring, Chinese Spring(n=9)	55.8795	12.5008	34.946	8.14179	67.9824	11.6427	12.5847	3.50213	5.96293	1.42011	20.1018	3.28096	0.000782209	0.00234652	0.0115466	0.0226392	0.000875021	0.00262506	2.24321	0.415983	7.31171	1.14316	5.66452	1.04471	27.7413	6.24362	105.754	27.8773	16.2142	3.15802	4.35226	1.36546	3.91087	0.708343	5.80732	1.02906
leaves/shoots, leaf, vegetative, three leaf stage, disease, chitin (1 g per liter), Chinese Spring, Chinese Spring(n=6)	33.6263	9.25935	21.1012	6.25575	48.7224	8.79135	16.5257	12.5014	11.0969	7.6652	20.8677	12.2465	0	0	0.00116185	0.00284595	0	0	2.38179	0.356159	5.34251	0.68709	5.00537	0.679322	20.6855	4.24755	62.1798	20.4014	8.94517	2.1156	6.83673	2.22636	5.2676	0.957716	6.26746	0.682397
leaves/shoots, leaf, vegetative, three leaf stage, disease, flg22 (500 nM), Chinese Spring, Chinese Spring(n=6)	38.3145	6.45632	25.2385	3.02399	52.6504	5.78982	17.7703	13.729	9.40272	5.82374	17.1316	9.70728	0	0	0.0044189	0.0108241	0.00165518	0.00405434	1.63909	0.346111	5.1007	0.905762	4.35486	0.674959	13.9777	2.9577	43.3869	11.6467	5.83975	1.31648	9.3502	4.01209	5.825	0.935299	6.49053	1.23633
spike, spike, reproductive, Flag leaf stage, abiotic, water stress early booting, other, WestoniaxKauz DH line(n=61)	0.140148	0.254519	0.0954702	0.198172	0.206849	0.34421	2.68694	1.08658	2.65954	1.0174	2.22204	0.929627	0.00216247	0.00969022	0	0	0.00086548	0.00675962	3.17525	1.36172	2.96903	1.19357	2.30507	0.919854	1.88622	0.984022	3.19324	2.01043	1.9127	1.2067	0.848089	0.468043	1.35601	0.555603	1.56718	0.681712
leaves/shoots, leaf, vegetative, 14 days, none, none, Chinese Spring, Chinese Spring(n=5)	0.381786	0.523156	0.18625	0.234899	0.368402	0.4283	1.60527	0.78748	1.18301	0.414895	1.57265	1.3649	0	0	0.0199297	0.0199032	0.00390616	0.00873444	5.3671	1.67404	13.1554	2.45955	8.58659	2.27414	35.203	10.9135	68.8216	19.9103	25.837	12.7128	0.926695	0.547871	1.63665	0.480141	1.26542	0.521187
roots, roots, vegetative, 14 days, none, none, Chinese Spring, Chinese Spring(n=5)	2.6913	2.62482	3.99288	2.83008	3.41721	2.80928	18.271	11.2169	11.3049	6.82869	17.6014	9.21195	0	0	0	0	0.00426664	0.0095405	5.42873	1.6812	15.1392	1.95821	6.86016	1.61865	35.6825	23.8647	104.056	82.7609	28.0402	9.37213	5.87964	1.53379	7.89854	3.07349	8.7978	1.35659
spike, spike (top third), reproductive, anthesis, none, none, Chinese Spring, Chinese Spring(n=1)	2.99326	0	2.02872	0	5.76939	0	4.80119	0	1.26241	0	3.24236	0	1.21478	0	0.976858	0	1.13035	0	4.89973	0	13.2466	0	11.9747	0	12.4424	0	19.2896	0	16.5855	0	4.92581	0	5.29977	0	6.08094	0
spike, spike (middle third), reproductive, anthesis, none, none, Chinese Spring, Chinese Spring(n=1)	1.92588	0	1.20733	0	2.76547	0	5.69139	0	1.6662	0	3.53037	0	0.496444	0	0.398812	0	0.656943	0	4.6384	0	14.7967	0	12.67	0	13.0306	0	19.6002	0	16.4761	0	3.22869	0	4.18309	0	5.27223	0
spike, spike (bottom third), reproductive, anthesis, none, none, Chinese Spring, Chinese Spring(n=1)	2.81011	0	1.82377	0	3.64562	0	5.45721	0	1.6279	0	3.75828	0	2.52037	0	1.67013	0	2.45402	0	7.75118	0	14.9859	0	14.2882	0	14.2782	0	23.1936	0	19.0314	0	5.40169	0	6.23556	0	7.10737	0
leaves/shoots, fourth leaf, vegetative, seven leaf stage, none, none, Chinese Spring, Chinese Spring(n=4)	3.09588	1.34666	4.516	2.50858	7.70654	4.20602	9.057	1.47233	6.29543	2.08049	11.0996	3.69133	0	0	0	0	0	0	6.98956	2.87968	14.8156	10.4179	14.069	5.61311	16.8693	10.8101	34.3319	12.8845	13.8077	5.48417	1.77576	0.342996	2.81363	0.437285	2.64002	0.326087
roots, roots, vegetative, seven leaf stage, none, none, Chinese Spring, Chinese Spring(n=3)	9.0859	1.27309	7.86565	1.4326	15.2175	2.86566	105.446	17.638	94.425	11.8866	104.948	19.8239	0	0	0.00739057	0.0064005	0	0	3.23875	0.67903	14.0865	1.87575	9.93211	1.83095	47.2002	5.14976	119.65	22.5116	36.1101	7.45865	6.76887	0.478435	6.30565	0.439141	8.77622	0.197423
roots, roots, vegetative, 24 days, abiotic, Phosphorous starvation 10 days, Chinese Spring, Chinese Spring(n=3)	6.1383	2.83152	9.30441	3.9816	15.6841	3.43367	71.2464	12.067	52.1219	9.92668	63.9536	9.86847	0	0	0	0	0	0	4.87152	1.33723	14.9443	1.05787	3.40399	0.371881	129.325	21.7033	314.068	58.8879	69.5064	7.32469	0	0	6.09622	2.22227	9.40313	1.7935
roots, roots, vegetative, 24 days, none, none, Chinese Spring, Chinese Spring(n=3)	11.9426	3.89096	12.4214	3.17919	16.6988	4.91568	63.3731	11.0851	52.7782	6.97382	61.1941	4.04181	0	0	0	0	0	0	4.69594	1.00103	16.8422	2.6964	4.73995	1.01026	155.668	12.4053	322.769	19.5002	77.8877	4.37562	0	0	6.61581	0.6439	11.4914	1.80082
grain, whole endosperm, reproductive, 10 dpa, none, none, Chinese Spring, Chinese Spring(n=4)	0	0	0.0116809	0.0233618	0	0	0.336625	0.0677301	0.595617	0.170192	0.489023	0.13583	0	0	0	0	0	0	0.0306942	0.0249506	1.41285	0.104444	0.403531	0.164108	3.99571	1.33546	6.57648	1.58641	3.31569	1.14268	0.886963	0.622996	0.57689	0.282511	0.965913	0.611891
grain, starchy endosperm, reproductive, 20 dpa, none, none, Chinese Spring, Chinese Spring(n=4)	0	0	0	0	0.0374717	0.0749435	0.47402	0.0838687	0.859992	0.132885	1.02654	0.182279	0	0	0	0	0	0	0.166884	0.126307	2.56121	0.53967	0.931565	0.145534	1.34896	0.246964	1.90007	0.269652	1.00023	0.0998309	0.329265	0.155619	0.159637	0.0321215	0.17004	0.0811164
grain, starchy endosperm, reproductive, 12 dpa, none, none, other, Holdfast(n=3)	0	0	0	0	0	0	0.0858403	0.0747212	0.47311	0.117858	0.584669	0.018629	0	0	0	0	0	0	0.239646	0.109853	1.45636	0.549797	1.04355	0.322456	1.19175	0.309251	1.85782	0.489738	0.569487	0.535444	0.259345	0.14894	0.373799	0.129015	0.258447	0.233223
grain, aleurone layer, reproductive, 12 dpa, none, none, other, Holdfast(n=3)	0.808748	0.493879	0.572601	0.511784	0.14602	0.252813	0.123126	0.110417	0.619791	0.537727	1.06027	0.725804	0	0	0	0	0	0	0.937894	0.0731564	3.36692	1.87468	1.57816	0.677348	3.18013	0.775701	10.0983	3.84208	4.39523	1.39974	0.688828	0.278367	1.23815	0.240076	1.29838	0.336421
grain, seed coat, reproductive, 12 dpa, none, none, other, Holdfast(n=3)	5.06788	2.3772	1.95374	0.904884	5.76986	1.53042	0.73446	0.435576	0.388201	0.169304	0.544344	0.203146	0	0	0	0	0	0	11.3522	0.498759	19.252	1.06999	15.9504	3.69161	33.6122	2.83032	107.706	20.0562	45.741	8.50515	3.9908	0.557328	4.49546	1.14553	4.88266	1.08618
leaves/shoots, flag leaf, reproductive, 12 dpa, none, none, other, Bobwhite(n=3)	1.10596	0.187536	1.79747	0.441934	3.86048	1.01009	1.23806	0.520389	0.865009	0.261231	2.05463	0.171707	0	0	0.0114097	0.0197622	0	0	5.89074	0.260049	15.6369	0.494958	9.67679	1.45972	6.13681	1.18617	8.29893	1.80031	2.16814	0.518303	0.538976	0.248949	1.75895	0.503371	1.06255	0.227577
grain, starchy endosperm, reproductive, 14 dpa, none, none, other, Banks(n=1)	0	0	0	0	0	0	3.7371	0	0	0	4.04567	0	0	0	0	0	0	0	2.70452	0	5.78037	0	5.0937	0	0.726912	0	2.05454	0	1.20887	0	0.651797	0	1.61229	0	0.899424	0
leaves/shoots, shoots, vegetative, 24 days, abiotic, Phosphorous starvation 10 days, Chinese Spring, Chinese Spring(n=3)	14.6706	4.87861	19.1976	5.1674	19.0721	5.42174	8.07414	0.407515	3.32182	0.625617	4.80362	0.896351	0	0	0	0	0	0	4.49201	0.37028	16.893	2.68083	9.30899	0.558798	105.084	20.1619	190.503	29.3235	34.9685	3.29425	0	0	4.08276	0.25275	4.39215	1.17454
grain, aleurone layer, reproductive, 14 dpa, none, none, other, Banks(n=1)	0	0	0	0	0	0	0.410485	0	0.140303	0	2.93489	0	1.70985e-06	0	0	0	0.0396556	0	2.47475	0	3.73077	0	3.37172	0	1.62009	0	2.45368	0	4.04672	0	1.7298	0	3.73248	0	3.05408	0
grain, starchy endosperm, reproductive, 9 dpa, none, none, other, Banks(n=1)	0	0	0	0	0	0	1.61835	0	0.312193	0	2.45621	0	0	0	0	0	0	0	0.608529	0	2.66961	0	1.36929	0	1.06301	0	3.94111	0	3.02587	0	0.960896	0	1.13147	0	1.33953	0
grain, aleurone layer, reproductive, 9 dpa, none, none, other, Banks(n=1)	0	0	0	0	0	0	1.70246	0	0.194567	0	3.89135	0	0	0	0	0	0	0	1.65206	0	1.68272	0	0.709859	0	4.124	0	2.09266	0	2.18057	0	2.35394	0	7.82535	0	4.03513	0
grain, starchy endosperm, reproductive, 6 dpa, none, none, other, Banks(n=1)	0	0	0	0	0	0	1.41397	0	0.276897	0	1.71193	0	0	0	0	0	0	0	0.215157	0	0.79589	0	0.268471	0	2.45858	0	3.11902	0	1.4071	0	0.495795	0	1.25875	0	1.02278	0
grain, aleurone layer, reproductive, 6 dpa, none, none, other, Banks(n=1)	0	0	0	0	0	0	1.87929	0	0.251864	0	4.63429	0	0	0	0	0	0	0	0.991775	0	0.847231	0	0.669109	0	3.70638	0	4.02641	0	1.478	0	3.34701	0	6.2474	0	6.67591	0
leaves/shoots, leaf, seedling, seedling stage, disease, stripe rust mixture 6/14 days, other, Avocet S(n=1)	8.34548	0	5.90625	0	1.96502e-08	0	22.1814	0	8.5139	0	9.84741	0	0	0	0	0	0	0	8.21449	0	8.62363	0	12.1965	0	49.1703	0	72.0428	0	17.2242	0	1.72214	0	5.79919	0	0.910762	0
leaves/shoots, second leaf, seedling, 14 days, none, none, other, Sevin(n=4)	0	0	0.25701	0.192557	0.463295	0.558014	2.92243	2.1372	2.06363	0.885317	0.757739	0.30676	0	0	0.0164291	0.0328582	0	0	8.07214	0.957908	14.0523	4.88922	9.87985	2.65611	44.1097	13.5521	62.0664	13.6294	22.5018	4.93773	0.575847	0.463187	0.825233	0.134163	1.10918	0.611031
spike, spikelets (only using palea, lemma and rachis), reproductive, anthesis, disease, Fusarium graminearum inoculation 50 hours, other, CM-82036(n=3)	1.49861	0.893845	1.01219	0.598238	3.18458	0.308629	4.1055	1.10142	3.49344	2.43924	2.9648	0.754402	3.7659e-06	6.52273e-06	0.0136991	0.0237275	0.0611772	0.0538386	12.3778	3.155	18.2186	2.83177	19.6942	2.40413	14.5563	3.71395	29.4577	5.15152	10.1881	2.73985	2.82583	0.6923	3.10145	0.154049	4.66025	0.563636
spike, spikelets (only using palea, lemma and rachis), reproductive, anthesis, none, mock inoculation 50 hours, other, NIL2 from CM-82036 BC5 in Remus(n=3)	2.13712	0.359792	1.57015	0.944149	5.44954	0.952247	2.87572	0.267697	1.34104	1.06283	2.62445	0.499699	0	0	0	0	0	0	15.9861	2.68892	24.8817	2.40102	21.8047	3.77339	25.2643	7.04705	45.9293	7.44172	14.3581	1.19285	2.271	0.438737	3.95679	1.00647	4.34383	0.730891
spike, spikelets (only using palea, lemma and rachis), reproductive, anthesis, disease, Fusarium graminearum inoculation 30 hours, other, NIL3 from CM-82036 BC5 in Remus(n=4)	4.60496	0.616975	2.08318	0.973708	8.1934	0.776005	4.6741	0.750362	1.38366	0.226475	4.83355	0.621433	0.0115298	0.0230579	0	0	0.00884458	0.0176892	14.1309	1.03465	18.42	1.6589	18.8772	1.79358	12.863	2.52991	29.2822	4.07394	12.1282	2.48017	3.02158	0.436799	5.97721	1.05202	5.0689	1.06927
roots, roots, vegetative, fifth leaf stage, none, none, Chinese Spring, Chinese Spring(n=8)	10.5286	1.48035	9.70629	1.99275	17.8581	1.72175	36.1678	4.03623	33.6559	8.58112	33.0559	6.34922	1.31962e-07	3.73246e-07	0.0016174	0.0045747	0.0016174	0.0045747	2.07172	0.310944	7.17031	1.45225	2.70149	0.18168	30.9698	2.48868	116.746	2.25078	15.9269	4.06336	5.96899	0.390324	5.71589	0.376695	8.40565	1.59716
spike, spikelets (only using palea, lemma and rachis), reproductive, anthesis, none, mock inoculation 30 hours, other, NIL2 from CM-82036 BC5 in Remus(n=4)	3.65627	0.663599	1.94713	0.67287	7.05746	1.00632	4.63026	0.590924	1.39623	0.222564	4.83275	0.545088	0.011433	0.022866	0.0202706	0.0405412	0	0	14.428	1.86189	20.1924	1.12024	18.9416	1.42033	12.8778	1.29293	31.1518	2.52621	11.8477	1.83258	2.35627	0.219462	4.57757	0.712593	5.16404	0.456968
leaves/shoots, shoots, vegetative, fifth leaf stage, none, none, Chinese Spring, Chinese Spring(n=8)	1.92538	0.819776	5.63408	2.40228	7.07018	4.83928	2.22056	1.14903	2.77649	1.82656	3.84871	1.36757	0	0	0	0	0	0	3.45334	1.10346	8.88161	1.88599	6.21898	2.24559	39.9578	9.61283	74.7563	12.2654	14.6544	3.49735	0.720544	0.122197	1.89909	0.336745	1.36469	0.342273
grain, seed coat, reproductive, 12 dpa, none, none, other, P271(n=1)	1.99541	0	1.39737	0	4.67387	0	1.12555	0	1.12555	0	0.75037	0	0	0	0	0	0	0	16.1648	0	24.778	0	20.9032	0	49.2776	0	123.244	0	57.5914	0	1.85589	0	3.66433	0	3.05361	0
grain, seed coat, reproductive, 8 dpa, none, none, other, P271(n=1)	9.09883	0	2.25821	0	4.95141	0	0.527343	0	1.1791	0	2.85586	0	0	0	0	0	0	0	13.946	0	26.1488	0	19.8463	0	48.1715	0	82.2519	0	62.334	0	3.52249	0	5.21528	0	6.57894	0
grain, seed coat, reproductive, 4 dpa, none, none, other, P271(n=1)	5.90166	0	0	0	4.11272	0	0	0	0	0	0.978846	0	0	0	0	0	0	0	10.2124	0	8.01273	0	4.10214	0	17.4072	0	29.3987	0	31.8281	0	6.23351	0	4.3063	0	5.75498	0
grain, starchy endosperm + seed coat, reproductive, 12 dpa, none, none, other, P271(n=1)	0	0	0	0	0	0	0.491206	0	0.818677	0	1.63735	0	0	0	0	0	0	0	3.21406	0	3.65842	0	1.89243	0	6.61543	0	13.7144	0	7.17772	0	0.681107	0	0.448023	0	1.37416	0
grain, starchy endosperm + seed coat, reproductive, 8 dpa, none, none, other, P271(n=1)	0	0	0.58419	0	0.582541	0	0.963913	0	1.87428	0	0.374855	0	0	0	0	0	0	0	6.26342	0	13.0063	0	7.08707	0	15.8312	0	28.5883	0	12.8311	0	1.89451	0	2.93856	0	3.73998	0
grain, starchy endosperm + seed coat, reproductive, 4 dpa, none, none, other, P271(n=1)	2.11335	0	0	0	0	0	0.529824	0	1.74842	0	1.16561	0	0	0	0	0	0	0	10.3401	0	11.206	0	4.19805	0	14.5404	0	10.6655	0	13.7362	0	2.9469	0	3.87864	0	3.1514	0
grain, grain, reproductive, 4-12 dpa, none, none, other, P271(n=1)	1.27445	0	0.908641	0	0.37807	0	0.60852	0	1.32762	0	1.1445	0	0	0	0	0	0	0	4.09323	0	6.07067	0	3.4663	0	6.7897	0	11.2515	0	6.79172	0	1.78487	0	2.5549	0	2.98003	0
spike, stamen, reproductive, anthesis, none, none, Chinese Spring, Chinese Spring NIL CSTP(n=1)	0.35894	0	1.14248	0	0.517453	0	3.6617	0	5.73596	0	1.77742	0	0.674723	0	0.545239	0	0.0175061	0	2.23479	0	6.93463	0	4.75638	0	0.929009	0	1.16602	0	3.18884	0	5.86254	0	5.91962	0	6.66301	0
spike, spikelets (only using palea, lemma and rachis), reproductive, anthesis, disease, Fusarium graminearum inoculation 50 hours, other, NIL3 from CM-82036 BC5 in Remus(n=4)	2.27979	0.260599	1.4863	0.445161	5.06267	0.22383	3.20516	0.631068	1.38001	0.464789	2.61331	0.487206	0.0266936	0.0321308	0.0508154	0.0813656	0.0323658	0.0275332	15.9271	2.21015	24.052	0.536344	20.5354	1.8914	24.2321	6.28864	45.3029	9.02572	15.916	1.47597	2.88373	0.704566	5.42575	1.40929	5.557	1.1058
spike, pistillody stamen, reproductive, anthesis, none, none, other, HTS-1(n=1)	1.02789	0	0.65497	0	0.509152	0	4.98837	0	6.01801	0	5.14859	0	0.039805	0	0.0451656	0	0.020108	0	1.47205	0	6.56191	0	4.25619	0	3.57818	0	3.52951	0	3.94879	0	6.62198	0	9.34668	0	10.1924	0
spike, pistil, reproductive, anthesis, none, none, Chinese Spring, Chinese Spring NIL CSTP(n=1)	2.85679	0	1.55075	0	1.65403	0	2.96837	0	2.97256	0	2.62159	0	0	0	0	0	0.0160889	0	0.738576	0	3.78765	0	3.06111	0	7.61963	0	6.06167	0	7.77172	0	4.62854	0	5.76116	0	6.61071	0
leaves/shoots, leaf, seedling, 7 days, disease, Powdery mildew pathogen E09 72 hours, other, N9134(n=3)	5.98449	3.92705	13.5397	4.87652	15.0951	5.63061	4.81038	1.20796	4.10795	0.8649	7.96198	1.75958	0	0	0.0216057	0.0374222	0	0	6.38018	0.809226	9.16163	1.85748	7.34824	1.33963	26.1567	4.39575	72.3397	12.6441	15.9926	3.82851	1.05482	0.690813	3.02129	0.693642	3.76134	2.18253
leaves/shoots, leaf, seedling, 7 days, disease, Powdery mildew pathogen E09 48 hours, other, N9134(n=3)	7.99196	3.35117	16.5365	2.40506	19.5962	3.65982	11.3176	1.21423	6.83074	0.784122	19.3128	2.36629	0	0	0	0	0	0	7.55147	0.561614	9.47116	1.09506	6.16032	0.933206	21.3282	9.30187	65.422	19.6617	11.5356	4.26138	1.06488	0.410324	2.89917	0.576892	4.69694	1.22807
leaves/shoots, leaf, seedling, 7 days, disease, Powdery mildew pathogen E09 24 hours, other, N9134(n=3)	4.52274	2.57653	5.01563	2.85146	6.54616	2.85964	3.66388	1.45641	4.14209	1.29675	5.68326	2.58043	0	0	0.038128	0.0660396	0	0	5.44101	1.63878	4.75152	0.920436	4.72561	1.38162	12.3718	2.95976	35.2593	6.22779	11.0005	2.16773	2.26219	0.550048	5.6672	1.95608	6.84063	1.63334
leaves/shoots, leaf, seedling, 7 days, none, none, other, N9134(n=3)	10.5897	1.41589	18.9658	5.62333	16.8671	3.74823	3.26683	1.52676	3.28762	0.420382	5.51709	3.45338	0	0	0	0	0	0	4.47426	0.931853	8.6271	0.270742	4.95691	0.329092	34.8767	7.70033	66.3068	4.92215	23.4611	7.5429	1.06521	0.383294	3.83435	1.00655	3.41879	0.864045
leaves/shoots, leaf, seedling, 7 days, disease, stripe rust pathogen CYR31 72 hours, other, N9134(n=3)	0.736352	0.507039	1.72067	0.0818015	1.7244	1.36084	3.27844	0.489236	5.84363	0.463929	5.94244	0.611505	0	0	0	0	0	0	4.27143	0.306244	7.26108	0.422305	4.06259	1.34822	24.4647	1.65988	52.1133	4.16236	22.495	4.00207	1.34727	0.417978	3.48628	1.28587	2.22336	0.106236
leaves/shoots, leaf, seedling, 7 days, disease, stripe rust pathogen CYR31 48 hours, other, N9134(n=3)	1.06552	1.41766	2.80168	0.588275	3.10089	0.709542	0.611703	0.154232	0.957381	0.320026	0.892235	0.460802	0	0	0.0100363	0.0173834	0.0100363	0.0173834	3.64937	1.13308	7.47376	3.17023	6.78662	0.775088	42.3419	9.62688	68.8046	7.233	24.2662	4.3261	1.29929	0.429902	2.83483	0.807503	2.33438	0.916098
spike, spikelets (only using palea, lemma and rachis), reproductive, anthesis, disease, Fusarium graminearum inoculation 30 hours, other, NIL4 from CM-82036 BC5 in Remus(n=3)	6.96016	0.608826	3.60212	0.0390277	12.126	0.69361	4.89354	0.237656	1.35337	0.19421	5.19644	0.0989295	0.0257845	0.0446593	0.00541687	0.00938229	0.0154455	0.0150591	14.2442	0.7014	18.8346	2.13394	17.4723	0.68093	12.787	3.41851	28.0536	4.36917	12.8838	2.78616	2.53421	0.417702	5.29488	1.26892	5.82075	1.07212
leaves/shoots, leaf, seedling, 7 days, disease, stripe rust pathogen CYR31 24 hours, other, N9134(n=3)	24.8334	5.21674	58.8048	10.198	54.9057	14.9495	5.70814	0.756316	2.7481	1.17898	4.35186	0.422046	0	0	0	0	0	0	2.95751	0.672745	5.45788	1.55851	4.50985	1.20637	29.4924	4.77816	78.8523	9.74899	23.2706	2.8437	1.6729	0.3071	4.58594	2.31207	4.65155	1.2493
leaves/shoots, leaf, seedling, 7 days, abiotic, 6 hour of drought&heat combined stress, other, TAM107(n=2)	4.33887	0.576469	1.56997	0.188034	1.91683	0.15113	28.3104	0.080398	8.96387	0.978996	15.1976	0.967534	1.05785e-06	1.49602e-06	0	0	0.0097746	0.0138234	5.82252	0.0109248	6.72682	0.271557	5.43475	0.222562	4.30734	0.229986	27.1529	0.613132	5.94979	0.824904	0.648662	0.0432629	1.80571	0.0756604	2.06388	0.286774
leaves/shoots, leaf, seedling, 7 days, abiotic, 1 hour of drought&heat combined stress, other, TAM107(n=2)	1.74261	0.544458	1.83142	0.13551	1.12397	0.280596	3.89114	0.168079	5.1074	0.222519	6.64633	0.193528	0	0	0	0	0	0	1.86332	0.102941	1.99439	0.188281	1.69692	0.0988535	7.64281	0.387035	15.9224	0.825335	2.77395	0.221056	0.670343	0.0287566	0.718696	0.0870675	0.637304	0.128609
spike, spikelets (only using palea, lemma and rachis), reproductive, anthesis, none, mock inoculation 50 hours, other, NIL1 from CM-82036 BC5 in Remus(n=4)	1.56178	0.539869	1.03644	0.505697	4.47118	1.44093	3.01328	0.266245	1.5369	0.447854	2.30421	0.218507	0.00752077	0.0150399	0.0226634	0.0176956	0.0378226	0.0177817	15.1828	3.42401	23.6855	0.0512846	19.6551	2.73867	21.5343	4.0602	42.7761	2.46625	15.3046	1.73299	2.76989	0.287439	5.23673	0.802225	5.45795	0.578203
leaves/shoots, leaf, seedling, 7 days, abiotic, 6 hour of heat stress, other, TAM107(n=2)	12.9738	0.816143	3.61072	0.209749	5.59663	0.104044	15.6805	0.60691	7.76291	0.672459	13.0962	0.487904	0	0	0	0	0.0073898	0.0104508	6.78578	0.207911	10.0052	0.750262	6.90665	0.17083	7.43824	0.189901	45.1478	0.965271	12.6682	0.438548	1.93237	0.17474	2.97522	0.559548	4.8437	0.153775
leaves/shoots, leaf, seedling, 7 days, abiotic, 1 hour of heat stress, other, TAM107(n=2)	7.50902	1.79008	11.0365	3.95963	6.18421	1.89625	3.403	0.00604576	2.26131	0.478096	5.31637	1.33966	0	0	0	0	0	0	2.15807	0.672847	2.6368	0.561612	1.95221	0.45496	8.77244	1.24793	18.9381	0.837427	4.85408	0.415736	0.469274	0.0657539	0.674975	0.0719403	1.03101	0.389633
leaves/shoots, leaf, seedling, 7 days, abiotic, 6 hour of drought stress, other, TAM107(n=2)	36.2999	2.81443	29.3101	3.48773	27.3667	2.01695	46.3873	0.940098	5.44936	0.101668	22.0962	0.96414	0	0	0	0	0	0	4.05218	0.359712	5.98938	0.401184	5.06399	0.336144	2.43272	0.175822	18.271	0.0690843	9.59516	0.47391	0.702734	0.0277009	1.82867	0.0756463	3.03757	0.776644
leaves/shoots, leaf, seedling, 7 days, abiotic, 1 hour of drought stress, other, TAM107(n=2)	7.5951	0.371231	7.239	0.890156	7.41334	1.32628	12.414	1.80765	9.87426	1.38513	25.1787	5.78131	0	0	0	0	0	0	4.98599	1.05329	7.0073	1.31494	5.37688	0.674021	9.29687	1.82905	15.7183	2.78727	6.872	0.4636	1.3763	0.0802213	3.07766	0.407004	2.97609	0.283493
leaves/shoots, leaf, seedling, 7 days, none, none, other, TAM107(n=2)	9.0465	0.864728	11.1943	1.96354	9.8897	1.68546	3.76476	0.590307	2.38041	0.188656	6.80299	1.75365	2.38843e-07	3.37776e-07	0.00312508	0.00441953	0.00312508	0.00441953	5.12287	0.891824	7.42678	1.57683	4.93103	1.07777	11.9553	2.70787	20.0097	5.20275	8.17803	2.06725	0.527786	0.117273	1.38413	0.168214	1.22745	0.0428577
spike, spikelets (only using palea, lemma and rachis), reproductive, anthesis, disease, Fusarium graminearum inoculation 30 hours, other, NIL1 from CM-82036 BC5 in Remus(n=3)	3.28255	0.960711	1.41475	0.531648	6.10226	1.73482	4.47145	0.666699	1.36716	0.268941	4.5307	0.241336	0.0146241	0.0253297	0.0193553	0.0335243	0.106454	0.184384	13.7221	2.26979	20.0062	0.850397	19.6166	1.4058	12.1043	2.08197	28.7568	1.59236	11.7009	0.534732	2.44818	0.204863	4.89671	0.531561	5.52923	0.140347
grain, grain, reproductive, 15 dpa, none, none, other, NIL 1038 -4A dormancy QTL(n=2)	0	0	0	0	0	0	0.329401	0.117698	1.14361	0.237651	1.84065	0.397217	0	0	0	0	0	0	3.59352	0.129217	6.4016	0.247749	3.68877	0.921898	5.18099	0.628194	19.0659	0.862529	4.40021	0.488172	0.598229	0.206555	1.34653	0.14681	0.621031	0.0309875
grain, grain, reproductive, 35 dpa, none, none, other, NIL 1516 +4A dormancy QTL(n=2)	0.234574	0.0698261	0.567245	0.014821	0.213398	0.105512	1.69426	0.32727	2.55931	0.320001	1.90799	0.179336	0	0	0	0	0	0	4.17744	0.494642	5.84143	0.433987	3.61396	0.0561372	2.88598	0.036119	7.43837	0.426824	3.62765	0.287064	0.531733	0.0166382	0.369453	0.0427375	0.396714	0.0013329
grain, grain, reproductive, 25 dpa, none, none, other, NIL 1516 +4A dormancy QTL(n=2)	0	0	0.19879	0.00265519	0.23558	0.0206709	0.731393	0.137355	1.40393	0.135821	1.26777	0.142935	0.127724	0.0377609	0.0127275	0.0179994	0	0	3.36761	0.34236	6.84134	0.223566	3.79455	0.25214	4.10028	0.233013	15.9719	0.669206	4.42051	0.0750028	0.929666	0.274845	0.386261	0.0821283	0.347368	0.07233
grain, grain, reproductive, 15 dpa, none, none, other, NIL 1516 +4A dormancy QTL(n=2)	0	0	0	0	0	0	0.196993	0.132266	0.905072	0.0212846	1.14152	0.0544896	0	0	0	0	0	0	3.39786	0.228134	5.67499	0.467949	3.32097	0.0547796	4.58688	0.275722	14.6578	1.25646	5.2331	0.0845417	1.1613	0.162097	0.966229	0.0600772	1.08522	0.108209
grain, grain, reproductive, 35 dpa, none, none, other, NIL 0362 +4A dormancy QTL(n=2)	1.47968	0.0603728	0.566615	0.15987	0.52849	0.676744	6.03121	0.021093	6.29326	0.130695	5.26653	0.0626214	0	0	0	0	0	0	2.85992	0.0272307	4.93348	0.227703	2.36083	0.141534	1.99229	0.271409	6.91807	0.245592	2.5872	0.130716	0.483065	0.00472913	0	0	0.260406	0.00254912
grain, grain, reproductive, 25 dpa, none, none, other, NIL 0362 +4A dormancy QTL(n=2)	0	0	0.4811	0.186282	0	0	2.47181	0.136061	4.38577	0.0298894	2.61977	0.173771	0	0	0	0	0	0	1.9184	0.0634275	4.61618	0.00333047	2.09005	0.222505	1.24699	0.00179605	7.13019	0.463311	1.99602	0.21723	0.489406	0.116906	0.060481	0.0286863	0.466202	0.0228516
grain, grain, reproductive, 35 dpa, none, none, other, NIL 0362 -4A dormancy QTL(n=2)	1.56525	0.17129	0.401572	0.339442	0.269673	0.16292	5.45139	0.145042	4.67368	0.0433739	5.87134	0.33642	0	0	0	0	0	0	2.88353	0.0412102	5.17486	0.183459	5.00356	0.0218001	2.7991	0.0321946	9.58737	0.320722	3.08638	0.0810557	0.960716	0.130749	0.066578	0.000819961	0.421606	0.0609887
grain, grain, reproductive, 35 dpa, none, none, other, Westonia -4A dormancy QTL(n=2)	0.270145	0.382043	0	0	0	0	2.39649	0.0839548	3.97077	0.0709016	3.13835	0.016914	0	0	0	0	0	0	3.37513	0.0994899	3.72838	0.358171	2.97708	0.102071	5.45772	0.271381	12.665	0.710218	4.7734	0.275121	0.214528	0.172671	0.542719	0.265899	0.108072	0.0263939
grain, grain, reproductive, 25 dpa, none, none, other, Westonia -4A dormancy QTL(n=2)	0.163806	0.231657	0	0	0	0	1.13519	0.138975	1.25399	0.211863	1.30367	0.0823921	0	0	0	0	0	0	2.6917	0.0343583	6.75025	0.496601	4.38033	0.413162	4.21776	0.0233557	13.9096	0.537825	3.22424	0.0722451	0.52089	0.0915329	0.534236	0.0117521	0.701188	0.0708995
grain, grain, reproductive, 15 dpa, none, none, other, Westonia -4A dormancy QTL(n=2)	0	0	0	0	0.324338	0.0828262	0.769259	0.0648862	1.32567	0.155443	1.41129	0.0616102	0	0	0.0767151	0.0380945	0	0	2.91111	0.0384383	5.73094	0.201525	3.36809	0.13085	4.32416	0.11762	14.2646	0.346836	3.75127	0.313729	0.432195	0.21446	0.776512	0.183298	1.3736	0.148535
grain, grain, reproductive, 35 dpa, none, none, other, Chara -4A dormancy QTL(n=2)	0.199246	0.115319	0.33295	0.0116581	0.784849	0.148244	2.56851	0.0940311	3.52438	0.27469	3.35557	0.142638	0	0	0	0	0	0	4.71138	0.173708	6.56193	0.376054	5.76395	0.386901	6.30195	0.0534926	15.4436	0.11837	4.22988	0.482176	0.782599	0.0757736	0.0495452	0.00933423	0.602369	0.0578611
grain, grain, reproductive, 25 dpa, none, none, other, Chara -4A dormancy QTL(n=2)	0	0	0	0	0	0	0.769328	0.010164	1.67532	0.00144957	0.959313	0.0912981	0	0	0	0	0	0	4.308	0.260378	7.81001	0.531766	5.00933	0.176239	5.13612	0.703126	17.327	0.159311	4.07086	0.192269	0.815186	0.31382	0.0820172	0.0390985	0.530001	0.0309246
grain, grain, reproductive, 15 dpa, none, none, other, Chara -4A dormancy QTL(n=2)	0	0	0	0	0.248745	0.0775753	0.374406	0.048463	0.48759	0.0882717	1.24705	0.200253	0	0	0	0	0	0	3.33112	0.0733765	4.63197	0.269542	4.2534	0.520565	6.37774	0.190459	16.4269	0.0488611	5.56451	0.0243952	1.06094	0.104774	0.246363	0.00381555	1.03716	0.0899546
grain, grain, reproductive, 35 dpa, none, none, other, Baxter -4A dormancy QTL(n=2)	1.00036	0.0108336	0.389356	0.0378415	0.64208	0.0982313	1.99579	0.153393	5.23139	0.482452	2.97954	0.0516966	0	0	0	0	0	0	2.57633	0.0235962	4.05239	0.000961665	3.04691	0.144221	3.13345	0.0598424	6.94116	0.578767	3.52762	0.42087	0.289146	0.0163476	0.231322	0.0167464	0.394682	0.0149772
grain, grain, reproductive, 25 dpa, none, none, other, Baxter -4A dormancy QTL(n=2)	0.289116	0.408871	0	0	0	0	0.960529	0.368319	3.60457	0.10661	1.31259	0.295012	0	0	0	0	0	0	2.66042	0.174486	5.35633	0.0987616	3.04814	0.360172	1.68699	0.29772	8.49596	0.702122	2.31041	0.262407	1.00876	0.383128	0.170177	0.0572353	0.340355	0.114472
grain, grain, reproductive, 15 dpa, none, none, other, Baxter -4A dormancy QTL(n=2)	0.632047	0.0330007	0.151628	0.214434	0.277277	0.392129	0.844107	0.128116	1.65069	0.176763	2.24564	0.00787717	0	0	0	0	0	0	2.02814	0.145657	5.87643	0.151264	2.58455	0.262132	4.85489	0.310377	14.1381	1.42051	6.2264	0.299354	0.780679	0.0300535	0.701567	0.0691904	0.701567	0.0691904
grain, grain, reproductive, 35 dpa, none, none, other, NIL 1516 -4A dormancy QTL(n=2)	0.227706	0.0545172	0.383194	0.122323	0.32896	0.0576844	0.897933	0.309016	2.54493	0.344085	1.44596	0.169776	0	0	0	0	0	0	4.60407	0.0416557	7.46058	0.256291	5.60898	0.119466	2.88124	0.0666024	8.67413	0.0951695	4.01093	0.534735	0.667463	0.0974153	0.777162	0.011931	0.753487	0.145701
grain, grain, reproductive, 25 dpa, none, none, other, NIL 1516 -4A dormancy QTL(n=2)	0.280722	0.397002	0.074063	0.104741	0	0	0.52863	0.0527883	1.96645	0.153746	1.96645	0.153746	0	0	0	0	0	0	3.52198	0.173079	6.26154	0.147	3.32672	0.184746	3.64284	0.00871863	14.5413	0.934866	5.09262	0.159898	1.11054	0.18508	0.708163	0.0236874	0.513444	0.0952388
grain, grain, reproductive, 15 dpa, none, none, other, NIL 1516 -4A dormancy QTL(n=2)	0	0	0	0	0	0	0.446474	0.0699258	0.738166	0.004249	1.04801	0.237216	0	0	0	0	0	0	3.47397	0.170632	7.26112	0.0265024	3.77393	0.287899	3.95978	0.134131	14.2481	0.514632	6.22396	0.222583	0.966379	0.319373	1.566	0.238599	1.13889	0.0831275
grain, grain, reproductive, 25 dpa, none, none, other, NIL 0362 -4A dormancy QTL(n=2)	0	0	0	0	0	0	1.71961	0.0456579	4.29329	0.375247	1.92016	0.0350018	0	0	0	0	0	0	2.68292	0.209077	2.8243	0.288457	2.61249	0.13773	1.85579	0.227038	7.98634	0.198039	2.53261	0.287319	0.595835	0.011272	0.0940552	0.00348993	0.746676	0.140357
grain, grain, reproductive, 35 dpa, none, none, other, NIL 1275 -4A dormancy QTL(n=2)	0.882727	0.128151	0.65351	0.0417914	0.856696	0.109481	2.66711	0.0272307	4.37606	0.0925249	3.26162	0.451749	0	0	0	0	0	0	2.22856	0.0903187	3.80244	0.119961	3.29908	0.0290338	3.26912	0.0757382	8.18699	0.0306743	2.82944	0.0991647	0.241901	0.0581235	0.243611	0.0284695	0.0634178	0.017057
grain, grain, reproductive, 25 dpa, none, none, other, NIL 1275 -4A dormancy QTL(n=2)	0	0	0.133786	0.189202	0	0	0.909415	0.141486	2.57105	0.178919	2.53459	0.1696	0	0	0	0	0	0	1.73632	0.424957	4.18737	0.183897	2.04218	0.465545	3.96155	0.1801	12.1276	0.00311127	3.31383	0.191888	0.378828	0.0703402	0.276707	0.02336	0.0651043	8.05395e-05
grain, grain, reproductive, 15 dpa, none, none, other, NIL 1275 -4A dormancy QTL(n=2)	0.431084	0.0576794	0	0	0.0975745	0.137991	0.496189	0.313682	1.25833	0.176805	0.719151	0.127781	1.2087e-05	1.11624e-05	0	0	0.0610017	0.0290371	3.41578	0.292099	5.74348	0.0215738	3.23444	0.104991	8.38298	0.0336512	23.9641	0.189929	6.59302	0.431724	0.42132	0.0755296	0.440416	0.108663	1.09898	0.0911743
grain, grain, reproductive, 35 dpa, none, none, other, NIL 1038 -4A dormancy QTL(n=2)	0.358973	0.507664	0.396549	0.186239	0.59155	0.0345301	2.66252	0.171049	2.20241	0.0657963	2.36477	0.231988	0	0	0	0	0	0	3.19753	0.631453	4.66394	0.552314	3.90637	0.45088	5.2721	0.00415779	14.0896	0.230517	4.40669	0.357916	1.01314	0.0885121	0.509902	0.189693	0.296247	0.0238903
grain, grain, reproductive, 25 dpa, none, none, other, NIL 1038 -4A dormancy QTL(n=2)	0	0	0.0825245	0.116707	0	0	1.75272	0.0252366	2.68043	0.034224	2.70362	0.202735	0	0	0	0	0	0	4.33184	0.111836	5.1151	0.156511	4.91	0.194652	2.92681	0.574093	15.506	0.385656	2.82656	0.252465	1.39954	0.0549068	0.947824	0.0237595	0.332865	0.031853
grain, grain, reproductive, 35 dpa, none, none, other, NIL 0807 -4A dormancy QTL(n=2)	0.793655	0.0529241	0.323699	0.0676192	0.521796	0.0396383	3.0837	0.0158745	3.96707	0.597689	3.79022	0.228056	0	0	0	0	0	0	3.52038	0.42722	4.39247	0.267018	2.86206	0.196477	2.72597	0.604746	10.8903	0.173665	4.73133	0.201646	0.475233	0.0616017	0.149328	0.0154086	0.261305	0.128956
grain, grain, reproductive, 25 dpa, none, none, other, NIL 0807 -4A dormancy QTL(n=2)	0	0	0	0	0	0	2.11649	0.231761	3.01994	0.504217	1.63034	0.512278	0	0	0	0	0	0	4.10588	0.0583929	6.22544	0.289086	3.71746	0.407944	2.47708	0.0612708	11.5704	0.279378	4.02853	0.0460256	0.500474	0.0463219	0.417559	0.154726	0.934491	0.203703
grain, grain, reproductive, 15 dpa, none, none, other, NIL 0807 -4A dormancy QTL(n=2)	0	0	0.0633567	0.0301153	0	0	0.194265	0.027819	1.02385	0.335303	1.41945	0.0869812	0.0650151	0.0309036	0	0	0	0	3.19548	0.107346	5.90353	0.35646	3.56581	0.338867	3.29357	0.0974605	16.0957	0.394353	4.8907	0.759369	0.491955	0.137058	0.700277	0.10698	0.680879	0.0795467
grain, grain, reproductive, 15 dpa, none, none, other, NIL 0362 -4A dormancy QTL(n=2)	0	0	0	0	0	0	0.915345	0.0544649	0.979323	0.282725	1.15109	0.11231	7.4497e-06	1.05355e-05	0	0	0.0234944	0.033226	3.30285	0.0415425	4.80257	0.224853	3.37668	0.357004	2.58993	0.150593	15.5261	0.538462	4.95468	0.0383959	0.848923	0.120204	0.062926	0.0296735	0.524338	0.266869
grain, grain, reproductive, 25 dpa, none, none, other, Yipti +4A dormancy QTL(n=2)	0.0916625	0.12963	0.0551695	0.0780215	0.0183325	0.0259261	1.10319	0.124387	1.33231	0.388605	0.63868	0.00588242	0	0	0	0	0	0	4.80832	0.0545886	5.20878	0.106271	5.36229	0.378203	1.63576	0.135849	13.7901	0.178757	3.95062	0.232355	0.413718	0.248663	0	0	0.671675	0.0474914
spike, spikelets (only using palea, lemma and rachis), reproductive, anthesis, disease, Fusarium graminearum inoculation 50 hours, other, NIL4 from CM-82036 BC5 in Remus(n=3)	2.34358	0.716186	1.41117	1.16606	6.38639	1.99258	3.18511	0.206412	1.96343	1.26184	2.53508	0.497367	4.24093e-07	7.34551e-07	0	0	0.00948923	0.0164358	14.331	4.42859	24.3572	3.13826	19.1404	3.7076	23.3147	6.26901	47.0819	4.69812	14.5199	1.828	2.14828	0.0881941	3.9412	0.562723	4.90463	0.347768
grain, grain, reproductive, 35 dpa, none, none, other, NIL 1275 +4A dormancy QTL(n=2)	0.924509	0.332893	0.134551	0.000736805	0.2461	0.348039	2.27257	0.312838	6.27053	0.346878	5.07543	0.0843366	0	0	0	0	0	0	2.58078	0.0550978	4.39058	0.0974181	2.81024	0.0875681	2.70976	0.162267	7.48141	0.446821	2.68454	0.25441	0.293969	0.040327	0.23773	0.0393957	0.0919125	0.0252289
grain, grain, reproductive, 25 dpa, none, none, other, NIL 1275 +4A dormancy QTL(n=2)	0.399714	0.0491729	0	0	0	0	1.58715	0.0321097	3.8348	0.337693	2.13956	0.167457	0	0	0	0	0	0	3.39725	0.132964	3.75427	0.154856	4.20512	0.187652	3.99892	0.61915	12.8284	0.488964	2.90346	0.00720542	0.799947	0.220934	0.436856	0.0450957	0.302398	0.0458474
grain, grain, reproductive, 15 dpa, none, none, other, NIL 1275 +4A dormancy QTL(n=2)	0.774005	0.202327	0	0	0	0	0.716813	0.103556	0.975304	0.0140318	1.22161	0.362363	0	0	0	0	0	0	3.45891	0.153145	5.3262	0.470884	4.2172	0.559244	7.06259	0.154962	24.1941	0.120632	6.63699	0.0145735	1.01944	0.228139	0.357139	0.0253533	1.13465	0.0455589
grain, grain, reproductive, 35 dpa, none, none, other, NIL 0807 +4A dormancy QTL(n=2)	0	0	0.134199	0.189787	0.36566	0.0498843	2.97745	0.336802	4.46505	0.546777	3.41048	0.192814	0	0	0	0	0	0	2.659	0.0698197	4.26459	0.0490661	2.6853	0.125625	2.6742	0.327482	8.92556	0.0977858	4.02236	0.0953533	0.703742	0.0648212	0.472633	0.109656	0.190474	0.0718852
grain, grain, reproductive, 25 dpa, none, none, other, NIL 0807 +4A dormancy QTL(n=2)	0.0461297	0.0652372	0.384568	0.197506	0.780679	0.277708	2.27139	0.367795	3.83709	0.212662	2.35663	0.0878439	0	0	0	0	0	0	2.45287	0.147382	4.17374	0.137815	2.53511	0.147877	1.51505	0.135814	7.52574	0.11359	2.07016	0.198959	0.515839	0.228697	0.342131	0.0106398	0.181165	0.0427906
grain, grain, reproductive, 15 dpa, none, none, other, NIL 0807 +4A dormancy QTL(n=2)	0	0	0.184093	0.260348	0.0917625	0.129772	0.724606	0.053185	0.731564	0.0907253	1.5908	0.449225	0	0	0	0	0	0	2.83392	0.00296985	6.16841	0.399282	5.09802	0.240006	3.13941	0.342134	15.7088	0.0631446	4.67485	0.545413	0.713054	0.292658	1.15412	0.34682	0.999911	0.141873
grain, grain, reproductive, 15 dpa, none, none, other, NIL 0362 +4A dormancy QTL(n=2)	0	0	0	0	0	0	1.17227	0.0075519	1.07669	0.36691	1.50188	0.117521	0	0	0	0	0	0	3.2573	0.162203	6.50489	0.108993	4.77001	0.0140078	1.84119	0.513253	16.1059	0.0224153	3.99283	0.251829	0.701639	0.171423	0.0838303	0.045021	0.818963	0.155452
grain, grain, reproductive, 35 dpa, none, none, other, Yipti +4A dormancy QTL(n=2)	0.329877	0.259461	0.188721	0.266891	0	0	2.07496	0.37954	3.24801	0.224506	1.39638	0.595141	0	0	0	0	0	0	4.18371	0.156419	5.99582	0.603954	5.03078	0.468593	3.27787	0.285926	11.2789	0.816001	4.10166	0.502845	0.317406	0.255136	0.158162	0.0423946	0.41831	0.0171862
grain, grain, reproductive, 15 dpa, none, none, other, Yipti +4A dormancy QTL(n=2)	1.41857	0.345443	0.0406523	0.0574911	0.0404403	0.0571913	0.528129	0.18156	1.40509	0.0577282	1.69334	0.181748	0	0	0	0	0	0	4.44991	0.957882	8.05688	0.481087	4.12172	0.154036	4.14645	0.331697	24.617	0.0143543	6.64285	0.173298	0.942314	0.201265	0.239784	0.218087	0.492874	0.0203923
grain, grain, reproductive, 35 dpa, none, none, other, NIL 1038 +4A dormancy QTL(n=2)	0.927461	0.171954	0.209761	0.296647	0.285284	0.403452	1.81561	0.208384	2.57159	0.24719	2.70413	0.293336	0	0	0	0	0	0	3.38849	0.363799	4.66753	0.432961	2.51436	0.12921	4.44199	0.0192192	13.8188	0.45276	6.01047	0.23022	0.607024	0.0340408	0.530381	0.0640603	0.290264	0.116491
grain, grain, reproductive, 25 dpa, none, none, other, NIL 1038 +4A dormancy QTL(n=2)	0.058342	0.082508	0	0	0	0	1.10032	0.188797	1.94929	0.157961	1.93396	0.0817133	0	0	0	0	0	0	3.98482	0.0799243	6.96095	0.0293732	3.54804	0.142242	2.88375	0.146173	14.9163	0.950846	4.08061	0.0146583	0.629198	0.0805317	0.793345	0.209288	0.6628	0.131453
grain, grain, reproductive, 15 dpa, none, none, other, NIL 1038 +4A dormancy QTL(n=2)	0	0	0.266966	0.131449	0	0	0.720657	0.151718	1.52896	0.328847	2.19612	0.475218	0	0	0	0	0	0	3.14112	0.0520077	4.79963	0.450823	2.83664	0.122386	3.06501	0.330912	16.4387	0.638164	4.81462	0.142496	0.841155	0.0494897	0.784039	0.114991	0.686662	0.155228
grain, grain, reproductive, 2 dpa, none, none, Chinese Spring, Chinese Spring(n=2)	7.98238	0.423691	3.16747	0.543991	3.26956	0.27976	8.33226	0.717636	4.64156	0.909064	6.55253	0.60336	0	0	0	0	0	0	2.43309	0.801088	16.4241	3.06382	5.41492	0.346737	39.901	6.12156	56.4181	14.7106	32.1315	7.35412	12.2343	1.34958	8.95791	0.345733	8.34504	0.962811
grain, grain, reproductive, 14 dpa, none, none, Chinese Spring, Chinese Spring(n=2)	0.0856496	0.027169	0.0998907	0.0193525	0.175431	0.0853301	1.70739	0.119169	2.16073	0.0662418	2.19516	0.420198	0.0056596	0.00800388	0.00285113	0.00403211	0.00285113	0.00403211	0.371424	0.0469278	2.25969	0.0287792	0.723703	0.0748685	2.30098	0.0617375	3.92118	0.576108	2.14229	0.117606	0.753113	0.0320595	0.497726	0.00836649	0.383189	0.00358857
grain, grain, reproductive, 30 dpa, none, none, Chinese Spring, Chinese Spring(n=2)	3.66423	0.0645518	1.58867	0.287693	1.85149	0.0634345	25.1017	0.13633	11.4121	0.597576	21.418	0.44873	0	0	0	0	0	0	5.23013	0.147057	4.82653	0.101519	2.32233	0.341596	1.78046	0.516831	2.06694	0.135552	1.50318	0.318134	2.08041	0.137497	0.538934	0.0612743	0.290554	0.0286003
leaves/shoots, leaf, seedling, seedling stage, none, none, Chinese Spring, Chinese Spring(n=2)	9.13027	1.98065	4.64738	0.626171	3.73815	0.981012	4.68429	0.61123	5.70429	0.152042	6.23335	1.07326	0	0	0	0	0.0110816	0.0156717	0.943949	0.385148	3.96284	0.805388	3.29331	0.060097	19.3099	3.28897	65.4042	19.2066	15.6244	3.00457	2.69325	0.165159	3.22765	0.663026	4.02891	1.30701
spike, spikelets (only using palea, lemma and rachis), reproductive, anthesis, none, mock inoculation 30 hours, other, CM-82036(n=3)	1.82631	0.0955735	1.07752	0.728448	4.89249	0.724039	3.99901	0.0265391	1.97713	0.483495	4.83175	0.821789	0	0	0.024905	0.0247855	0.00838197	0.014518	13.6966	0.726856	17.8445	0.905975	19.5896	1.97441	10.3157	0.833934	20.2686	3.28185	10.5047	1.76021	3.65859	0.271674	3.37058	0.345872	4.73812	0.146981
leaves/shoots, leaf, vegetative, tillering stage, none, none, Chinese Spring, Chinese Spring(n=2)	2.0332	0.266572	1.77398	0.128587	1.78881	0.0473054	5.2027	0.80765	3.81534	0.57229	5.78066	0.981761	0	0	0	0	0	0	4.85623	0.65937	8.67109	1.88686	8.88896	1.08579	42.9149	8.2897	70.5062	8.67238	23.8146	3.84659	4.52118	0.108569	4.55826	0.0404607	4.21622	0.146307
leaves/shoots, leaf, reproductive, 2 dpa, none, none, Chinese Spring, Chinese Spring(n=2)	3.13884	0.0407294	4.32236	0.0813526	8.92901	1.1197	21.8284	0.94222	7.15031	0.0156483	9.55867	0.199227	0	0	0.0148009	0.0209316	0	0	4.82569	0.0157261	25.0969	0.151321	14.3103	0.140785	52.8239	0.710713	53.3017	3.38018	20.9205	2.53858	2.33509	0.367759	3.30797	0.670408	4.17514	0.0572403
roots, roots, seedling, seedling stage, none, none, Chinese Spring, Chinese Spring(n=2)	15.7494	1.59099	16.0725	1.46067	23.1733	2.84504	62.3185	6.85257	27.5997	2.10096	50.5573	1.70342	0	0	0	0	0	0	2.64366	0.288775	10.9428	0.579828	2.35811	0.236287	38.7053	3.56651	142.933	6.66448	21.7302	2.27724	10.3953	1.07972	8.22086	0.43917	9.76704	0.177795
roots, roots, vegetative, three leaf stage, none, none, Chinese Spring, Chinese Spring(n=3)	5.60179	2.84553	5.89119	1.37713	8.99033	2.68969	57.943	48.7359	48.7699	50.5089	40.8811	30.9158	0	0	0.0494937	0.0289579	0	0	4.11786	1.13596	16.3834	9.0374	9.13683	4.45996	93.8336	25.0521	179.513	41.5525	70.7164	10.3101	15.0031	2.39615	11.8532	0.674702	11.7283	1.47262
roots, roots, reproductive, Flag leaf stage, none, none, Chinese Spring, Chinese Spring(n=2)	6.19161	4.98	7.18568	1.76569	8.89871	7.06427	32.4092	4.21761	18.1925	0.000565685	24.9327	8.49278	0.0120892	0.0170967	0.0429097	0.00824296	0	0	4.29688	0.71888	12.3218	1.61383	8.36183	5.06793	128.812	62.6828	201.35	111.938	81.1924	42.8756	13.2488	6.32179	10.9762	5.14484	11.421	5.07294
spike, spikelets (only using palea, lemma and rachis), reproductive, anthesis, disease, Fusarium graminearum inoculation 50 hours, other, NIL2 from CM-82036 BC5 in Remus(n=3)	1.9758	0.229842	1.09261	0.148127	4.56449	0.549631	3.25431	0.689949	1.77089	0.94218	2.60146	0.452541	0.011706	0.0202748	0.00415113	0.00718997	0.00415113	0.00718997	14.1608	1.29067	22.6831	3.18786	18.6671	1.65071	21.4233	3.08468	44.6052	2.03744	15.414	2.58517	2.84498	0.553375	4.62497	1.4004	5.25825	1.14476
spike, spike, vegetative, two nodes detectable, none, none, Chinese Spring, Chinese Spring(n=2)	0.540813	0.307051	0.079215	0.112027	0.616447	0.362892	8.97406	0.0864367	7.27008	0.540208	6.97412	0.436971	0	0	0	0	0	0	2.15946	0.238168	7.09483	1.06833	5.97835	0.707298	5.75831	1.41225	8.16302	2.95129	6.60798	0.938995	7.6104	0.0386646	7.14354	0.25564	7.21267	0.333373
spike, spike, reproductive, Flag leaf stage, none, none, Chinese Spring, Chinese Spring(n=2)	0.250885	0.139649	0.3506	0.106024	1.11553	0.16619	9.5338	0.897319	9.83485	2.39165	6.1273	1.28618	0	0	0	0	0	0	8.19975	0.994906	12.4032	1.44342	14.4489	0.478428	15.9954	1.60209	14.3094	0.290126	12.3652	1.97495	8.02803	1.74403	9.82413	2.48091	11.1324	1.9933
spike, spike, reproductive, anthesis, none, none, Chinese Spring, Chinese Spring(n=2)	1.6822	0.546374	1.44563	0.62866	2.50635	0.735356	8.32066	2.47932	1.70627	0.368982	4.76462	1.80265	5.09291	1.5439	4.77495	1.6016	5.14518	1.11528	5.97565	1.35829	15.5833	1.02446	14.5646	1.3522	14.2089	0.757382	21.9261	1.51851	13.7403	0.500561	5.68971	0.297317	5.31273	0.489537	6.91007	0.35624
leaves/shoots, stem, vegetative, 1 cm spike, none, none, Chinese Spring, Chinese Spring(n=2)	6.91917	1.73579	8.93825	1.89638	13.0699	2.50196	6.52869	0.727019	4.20595	0.366713	5.25882	1.0308	0	0	0.0219548	0.0310488	0	0	2.73931	0.456982	8.64778	0.273106	7.8216	0.77851	26.4591	3.50258	56.6404	0.521138	15.6377	2.78416	5.80213	0.540534	6.46697	0.177151	7.4736	0.932052
leaves/shoots, stem, vegetative, two nodes detectable, none, none, Chinese Spring, Chinese Spring(n=2)	11.6632	0.866913	10.1381	0.345818	17.3293	1.76635	8.78386	0.141061	6.76333	0.206892	9.4238	1.13095	0	0	0.0543955	0.0769269	0	0	6.44273	0.031537	16.4563	1.60322	18.9006	0.0105359	20.2143	0.340543	43.7858	2.6682	14.3763	1.50593	17.1111	1.3061	14.4365	1.38551	12.951	0.925744
spike, spikelets (only using palea, lemma and rachis), reproductive, anthesis, none, mock inoculation 50 hours, other, CM-82036(n=3)	1.03282	0.0960508	1.22973	0.307955	3.11959	0.113468	3.06238	0.528348	1.78991	1.85394	2.27923	0.709838	0.0225142	0.0194992	0.034113	0.034263	0	0	15.8201	4.64927	20.5262	1.95816	22.4384	5.82204	15.911	4.17249	28.6891	7.17188	11.7083	0.720057	3.95337	0.576669	3.04254	0.412507	4.77541	0.963249
leaves/shoots, stem, reproductive, anthesis, none, none, Chinese Spring, Chinese Spring(n=2)	0.597821	0.19451	0.582781	0.566749	1.21092	0.459772	2.21141	0.0539452	1.69175	0.0636184	3.13736	0.340896	0	0	0.0374796	0.0530042	0	0	16.5118	0.685681	25.9217	1.07247	28.2027	0.701167	25.1602	0.326259	34.4404	0.0784181	7.35719	0.416627	3.06832	0.268842	4.77674	0.274845	5.23312	0.311113
grain, grain, reproductive, milk grain stage, none, none, Chinese Spring, Chinese Spring(n=1)	0.0654591	0	0.380022	0	0.572553	0	2.05734	0	2.51465	0	3.20209	0	0.0655224	0	0	0	0	0	0.738748	0	10.4624	0	4.54684	0	21.6255	0	62.8396	0	31.9105	0	1.32917	0	1.35289	0	1.87497	0
spike, spike, reproductive, Ear emergence, none, none, Chinese Spring, Chinese Spring(n=1)	0.317449	0	0.566815	0	0.448342	0	17.362	0	13.6013	0	8.76876	0	0.17497	0	0.0981174	0	0.00981174	0	21.6367	0	31.5842	0	40.1202	0	43.0355	0	52.0505	0	33.0862	0	5.57599	0	4.24243	0	4.77214	0
leaves/shoots, stem, reproductive, milk grain stage, none, none, Chinese Spring, Chinese Spring(n=1)	5.01547	0	2.87668	0	13.0466	0	26.7339	0	2.08221	0	7.96199	0	0	0	0	0	0	0	35.345	0	126.79	0	87.7403	0	1253.65	0	737.523	0	206.165	0	2.17533	0	4.21526	0	6.62239	0
leaves/shoots, leaf, vegetative, seven leaf stage, none, none, Chinese Spring, Chinese Spring(n=1)	6.36902	0	9.92545	0	9.86808	0	38.1786	0	17.0751	0	31.2534	0	0	0	0	0	0	0	15.2405	0	28.6413	0	29.6477	0	145.567	0	494.01	0	59.2063	0	3.14521	0	3.27257	0	3.7742	0
leaves/shoots, seedling, seedling, 4 days, none, none, Chinese Spring, Chinese Spring(n=1)	3.91702	0	5.23164	0	5.22152	0	52.4105	0	30.8348	0	38.4318	0	0	0	0	0	0	0	6.74522	0	19.9418	0	12.7435	0	103.786	0	160.051	0	84.6066	0	2.24272	0	1.62272	0	2.90469	0
spike, spikelets (only using palea, lemma and rachis), reproductive, anthesis, none, mock inoculation 6 hours, other, NIL51 from BC55F2 Remus in CM-82036(n=3)	4.47448	0.779488	2.76824	1.21995	10.7184	2.15627	4.25606	0.69723	1.56573	0.140201	4.56964	0.694144	3.85686	0.806493	4.17383	1.08892	5.41041	1.87458	8.72443	0.71563	12.7497	0.861807	9.70192	1.38215	11.1338	1.0523	24.0633	0.649999	13.3057	1.67515	2.79589	0.252842	1.82428	0.0652853	3.6583	0.6519
leaves/shoots, shoots, vegetative, 24 days, none, none, Chinese Spring, Chinese Spring(n=3)	6.33711	1.22951	10.6342	3.19514	10.1024	2.48638	5.44554	1.44076	3.73762	0.489495	4.21684	0.771207	0	0	0.0368517	0.063829	0	0	5.35094	0.668493	17.1876	2.32115	11.3895	0.94228	122.741	9.09584	197.647	2.43702	47.5267	1.89274	0	0	3.00056	0.621425	3.62677	0.715322
spike, spikelets (only using palea, lemma and rachis), reproductive, anthesis, disease, Fusarium graminearum inoculation 30 hours, other, CM-82036(n=3)	2.37613	0.549065	1.09821	0.400622	5.27018	1.14729	4.3335	0.542301	1.52121	0.140802	3.52165	0.336109	0.0853709	0.0902015	0.0602186	0.0538303	0.0700364	0.0751154	14.246	0.782133	17.1782	1.28432	18.7284	0.809403	9.90847	1.96702	19.1161	3.36973	11.4205	0.700138	3.91788	0.488624	3.28622	0.980165	4.4439	0.288412
spike, spikelets (only using palea, lemma and rachis), reproductive, anthesis, none, mock inoculation 48 hours, other, NIL51 from BC55F2 Remus in CM-82036(n=3)	1.88272	0.25889	2.21987	1.21964	4.15483	0.343237	2.59186	0.649212	1.67508	0.166403	2.19561	0.162244	0.726663	0.490046	0.778075	0.877215	0.821981	1.06757	10.0579	0.954849	14.2193	1.12348	11.8698	0.493447	14.8894	1.58757	23.8457	0.731231	13.7173	0.649785	4.1556	0.70469	2.63574	0.399416	4.06812	0.592321
spike, spikelets (only using palea, lemma and rachis), reproductive, anthesis, none, mock inoculation 3 hours, other, NIL51 from BC55F2 Remus in CM-82036(n=3)	3.43717	0.619837	2.94156	1.5374	9.18152	1.19788	3.5544	0.69202	2.22419	0.89638	3.77176	1.18355	5.84559	0.903803	5.40531	1.14219	6.4802	0.890892	7.74841	0.30965	11.7326	0.699953	8.14337	0.270384	13.3092	1.54911	27.2897	2.15775	18.1622	1.14867	5.03128	0.0988622	2.51185	0.620001	4.19299	0.174224
spike, spikelets (only using palea, lemma and rachis), reproductive, anthesis, none, mock inoculation 36 hours, other, NIL51 from BC55F2 Remus in CM-82036(n=3)	2.27785	0.225472	2.28975	0.480081	4.84421	0.318282	3.06886	0.827511	1.76414	0.438131	3.27303	0.838764	0.869853	0.738699	0.872105	0.758904	0.98918	0.778513	10.5472	1.9474	13.6503	0.255235	10.4442	0.375973	10.1209	0.881273	17.1659	2.22629	11.818	1.4928	3.65372	0.596047	1.74287	0.465023	3.77461	0.51839
spike, spikelets (only using palea, lemma and rachis), reproductive, anthesis, none, mock inoculation 24 hours, other, NIL51 from BC55F2 Remus in CM-82036(n=3)	2.78228	0.596839	2.80161	1.25011	7.20979	0.588747	3.16903	0.567787	1.35506	0.17469	1.9602	0.649872	2.785	0.597262	2.42807	0.445602	2.99446	1.01034	9.26011	0.900826	18.8042	1.42159	11.1614	0.798722	19.9694	2.66618	31.2529	3.55812	17.9918	1.78209	3.39602	0.443683	2.14309	0.0987607	3.72315	0.598859
spike, spikelets (only using palea, lemma and rachis), reproductive, anthesis, none, mock inoculation 12 hours, other, NIL51 from BC55F2 Remus in CM-82036(n=3)	4.78299	1.70607	4.44659	1.0776	10.438	1.67783	3.75301	0.416483	1.66408	0.554422	2.86159	0.887782	3.89517	0.748851	3.59413	0.869646	3.85564	1.17236	8.98392	0.902946	13.8769	1.90601	8.81732	0.91417	10.2239	1.33683	22.268	2.13232	13.1047	0.643183	3.85289	0.621586	1.98063	0.251749	4.46237	0.641836
spike, spikelets (only using palea, lemma and rachis), reproductive, anthesis, disease, Fusarium graminearum inoculation 6 hours, other, NIL51 from BC55F2 Remus in CM-82036(n=3)	5.81559	1.26382	4.04134	0.310675	15.6231	2.08186	4.50852	0.926141	1.90848	0.523067	5.00929	0.359096	5.24687	0.926032	5.44254	1.0423	5.46248	1.14008	8.09385	0.0854675	12.6988	0.373611	8.66306	1.1758	10.9244	0.64254	21.5239	2.50247	13.6582	1.30535	3.66664	0.194324	1.62379	0.475632	3.16129	0.362235
spike, spikelets (only using palea, lemma and rachis), reproductive, anthesis, disease, Fusarium graminearum inoculation 48 hours, other, NIL51 from BC55F2 Remus in CM-82036(n=3)	1.72894	0.701554	1.9715	0.2468	3.35307	0.648316	3.10416	0.342266	4.08996	0.160801	2.53797	0.392119	0.603291	0.22345	0.476874	0.301437	0.587703	0.369475	6.79973	0.307902	13.3915	1.13569	8.97374	0.640992	10.7462	0.995227	19.2455	1.07208	10.1415	1.71853	3.99913	0.390592	2.89164	0.230431	3.77577	0.171654
spike, spikelets (only using palea, lemma and rachis), reproductive, anthesis, disease, Fusarium graminearum inoculation 3 hours, other, NIL51 from BC55F2 Remus in CM-82036(n=3)	4.41054	0.512906	3.32639	0.658185	10.4004	0.982684	2.79173	0.733672	1.88136	0.29656	3.38877	0.785866	5.05731	0.813886	5.21046	0.349182	5.97227	1.54893	7.30645	0.33775	11.1773	1.1521	7.97194	0.747994	11.7524	1.3241	27.2666	0.14215	17.8858	2.46589	4.53807	0.321064	2.56731	0.73329	4.58534	1.2363
spike, spikelets (only using palea, lemma and rachis), reproductive, anthesis, disease, Fusarium graminearum inoculation 36 hours, other, NIL51 from BC55F2 Remus in CM-82036(n=3)	2.73534	0.837989	1.73189	0.396009	5.60834	1.24161	4.38584	0.12074	2.68239	0.607494	3.53306	0.540471	1.51431	0.705097	1.0932	0.109155	1.0718	0.542602	9.61422	1.65122	13.7592	0.800902	9.84345	0.684024	8.82428	0.800146	17.6063	1.72049	8.92398	0.590038	3.95295	0.877124	2.63429	0.858456	3.65787	0.981715
spike, spikelets (only using palea, lemma and rachis), reproductive, anthesis, disease, Fusarium graminearum inoculation 24 hours, other, NIL51 from BC55F2 Remus in CM-82036(n=3)	3.39655	1.25446	3.51647	1.08299	6.676	1.8617	2.76755	0.205997	1.7003	0.311136	2.08229	0.340179	2.76329	0.499715	2.50315	0.756254	2.58662	0.899944	9.59008	0.675829	16.8256	2.77476	10.8083	1.65111	18.9061	0.854854	32.3697	2.06482	17.4505	2.39626	4.45147	0.41011	1.99196	0.191019	3.91726	0.278349
spike, spikelets (only using palea, lemma and rachis), reproductive, anthesis, disease, Fusarium graminearum inoculation 12 hours, other, NIL51 from BC55F2 Remus in CM-82036(n=3)	3.8812	0.517682	4.41053	0.761274	11.1206	1.99491	3.58275	0.139839	1.37974	0.271798	2.74172	0.119963	3.92692	1.45383	2.90087	0.977145	3.60665	1.24654	9.17862	0.433234	14.4394	1.07819	10.0972	1.23689	9.592	0.496783	23.5059	2.0523	13.324	1.45333	3.46637	0.500544	2.37336	0.189129	3.93018	0.458445
spike, spikelets (only using palea, lemma and rachis), reproductive, anthesis, none, mock inoculation 6 hours, other, NIL38 from BC55F2 Remus in CM-82036(n=3)	4.45741	1.57122	3.77213	0.383077	11.9825	2.67488	3.50238	0.905739	1.61018	0.157592	4.3782	0.859718	4.90442	1.8945	3.75836	1.07113	4.52146	1.55645	7.92008	1.78947	13.004	1.83025	10.8555	1.07715	10.7814	1.76292	21.3591	1.17099	13.3247	0.0595518	3.3057	0.519592	1.8285	0.263406	3.59939	0.600567
spike, spikelets (only using palea, lemma and rachis), reproductive, anthesis, none, mock inoculation 48 hours, other, NIL38 from BC55F2 Remus in CM-82036(n=3)	1.77347	0.520025	1.50204	0.610472	3.12832	0.294013	2.74807	0.801591	1.82407	0.841986	1.81821	0.945068	0.510532	0.567923	0.494014	0.460373	0.351386	0.375514	10.4243	0.875723	15.1335	1.06325	12.0591	1.40242	15.6884	0.94372	23.9533	3.65923	12.46	2.7226	4.5598	0.573553	2.18734	0.312248	4.57049	0.636117
spike, spikelets (only using palea, lemma and rachis), reproductive, anthesis, none, mock inoculation 3 hours, other, NIL38 from BC55F2 Remus in CM-82036(n=3)	2.94277	1.12192	1.95828	0.477871	6.93109	0.808229	3.03585	0.144592	1.19053	0.193106	3.37722	0.557656	6.08052	1.37136	5.09328	0.620502	5.24463	1.54919	7.47037	0.899286	13.3028	0.94125	9.47032	0.974563	12.8687	1.3008	28.2615	3.20881	18.615	2.67527	4.39384	0.866582	2.26468	0.405747	4.76418	0.526574
spike, spikelets (only using palea, lemma and rachis), reproductive, anthesis, none, mock inoculation 36 hours, other, NIL38 from BC55F2 Remus in CM-82036(n=3)	2.22092	0.361821	1.99303	0.585204	4.48977	0.547342	3.1278	0.606417	1.70405	0.337848	2.0796	0.301947	0.801591	0.0931839	0.466769	0.141409	0.800681	0.243753	10.2927	0.954651	13.7575	1.53791	11.2202	1.65139	9.6568	0.629342	17.9361	2.30849	10.0786	1.00495	3.23406	0.644104	1.9499	0.638309	2.70289	0.0569755
spike, spikelets (only using palea, lemma and rachis), reproductive, anthesis, none, mock inoculation 24 hours, other, NIL38 from BC55F2 Remus in CM-82036(n=3)	2.96051	1.07468	2.48471	0.439582	6.09413	1.61627	2.57598	0.526223	1.42663	0.368418	2.01117	0.698501	2.35048	0.990327	1.94658	0.224241	2.17772	0.654783	9.75956	2.43774	16.4584	2.02938	11.1044	1.83454	19.164	0.990497	31.815	1.91557	15.1096	2.82346	3.64975	0.260453	2.12294	0.971927	3.06425	0.63065
spike, spikelets (only using palea, lemma and rachis), reproductive, anthesis, none, mock inoculation 12 hours, other, NIL38 from BC55F2 Remus in CM-82036(n=3)	4.15305	0.755167	3.39854	0.622245	9.14176	1.18946	2.7951	0.392757	1.03531	0.259649	3.11429	0.495215	3.16583	1.86689	3.01954	1.31315	2.96964	1.64287	9.46964	0.749386	14.5005	1.55611	10.9676	0.375829	8.69227	1.42113	23.3902	1.73229	12.2014	1.83581	3.5807	0.578878	2.05539	0.143925	3.55366	0.498246
spike, spikelets (only using palea, lemma and rachis), reproductive, anthesis, disease, Fusarium graminearum inoculation 6 hours, other, NIL38 from BC55F2 Remus in CM-82036(n=3)	4.33872	1.11869	2.87528	0.555314	11.5188	2.94937	3.56335	0.365221	1.91433	0.887085	3.93612	0.201682	4.16316	1.44424	4.12518	1.21186	3.87283	1.69158	8.45481	0.607825	14.9014	1.87391	8.96752	0.338989	10.7203	1.7397	23.2396	1.54557	14.52	0.675129	3.90698	0.871335	2.23395	0.43726	3.92433	0.177593
spike, spikelets (only using palea, lemma and rachis), reproductive, anthesis, disease, Fusarium graminearum inoculation 48 hours, other, NIL38 from BC55F2 Remus in CM-82036(n=3)	2.41219	0.41182	1.44782	0.5969	2.97061	1.83173	3.14411	0.2019	4.45209	1.225	3.25559	0.34082	0.787531	0.877516	0.784261	0.806229	0.557315	0.710504	7.93776	1.07028	14.2888	0.627611	9.51089	2.69138	12.888	0.608262	22.4245	1.37769	11.2801	3.56004	3.82119	0.937212	1.84963	0.170284	4.54759	0.87454
spike, spikelets (only using palea, lemma and rachis), reproductive, anthesis, disease, Fusarium graminearum inoculation 3 hours, other, NIL38 from BC55F2 Remus in CM-82036(n=3)	4.19026	0.475034	2.81751	0.53521	8.78918	0.50692	2.34396	0.306277	2.26052	0.177649	2.87064	0.629204	5.40136	2.07616	4.63834	1.68699	5.19136	1.52193	8.26356	1.23023	12.5727	1.90066	10.5332	0.584724	14.9232	0.701191	29.7841	2.23064	19.5903	2.39437	3.81708	0.947425	2.43001	0.298563	3.82531	0.325195
spike, spikelets (only using palea, lemma and rachis), reproductive, anthesis, disease, Fusarium graminearum inoculation 36 hours, other, NIL38 from BC55F2 Remus in CM-82036(n=3)	2.03267	0.507811	1.89488	0.757136	4.79435	1.77326	3.85261	0.902416	2.92799	0.621651	3.10753	0.289536	1.24915	0.913865	0.95225	0.227745	1.17542	0.175725	9.17048	0.553342	11.6414	0.234399	10.2558	0.983176	8.87909	1.0946	15.0926	1.26534	10.1436	1.74226	3.77704	0.739565	2.26186	0.183398	3.50902	0.465864
spike, spikelets (only using palea, lemma and rachis), reproductive, anthesis, disease, Fusarium graminearum inoculation 24 hours, other, NIL38 from BC55F2 Remus in CM-82036(n=3)	3.2482	1.35915	3.90542	1.09527	7.08617	2.25202	3.24704	0.749622	2.0604	0.210445	1.96487	0.400155	2.00147	0.570772	2.13779	0.55667	2.26655	0.692842	10.7835	1.42043	17.1049	2.13522	11.2824	1.40401	20.7605	0.224868	36.6953	2.21025	19.6707	2.00172	3.63432	0.687769	2.09667	0.122217	3.88257	0.285002
spike, spikelets (only using palea, lemma and rachis), reproductive, anthesis, disease, Fusarium graminearum inoculation 12 hours, other, NIL38 from BC55F2 Remus in CM-82036(n=3)	3.98108	0.603414	3.25286	0.379247	12.072	0.969686	3.15891	0.434043	2.1371	0.403732	2.82291	0.667298	4.10213	2.56718	4.22492	2.15994	3.54589	2.05666	10.4386	1.21928	13.315	1.04393	9.19838	1.84715	9.49137	1.51329	23.9696	2.1306	12.1775	2.6221	4.04448	0.491087	1.60264	0.448765	3.54702	0.0737764
leaves/shoots, coleoptile, seedling, 3 days , none, mock inoculation 36 hours, other, Chara(n=4)	7.55549	0.449829	10.1659	1.18429	6.84667	0.778363	8.16698	1.2684	4.82024	0.564858	8.1902	0.430053	0	0	0	0	0	0	15.0569	0.782888	12.0251	0.867802	13.4446	1.07515	52.9548	4.89964	115.531	6.56993	62.7215	6.84263	1.35206	0.386683	0.568025	0.0959529	2.42696	0.230938
leaves/shoots, coleoptile, seedling, 3 days , disease, Fusarium pseudograminearum inoculation 36 hours, other, Chara(n=4)	7.80167	1.12901	11.0959	0.753462	6.93707	0.949258	8.44361	0.759995	4.57752	0.869318	8.11301	1.09613	0	0	0.0142427	0.0284853	0	0	13.7786	0.373095	11.4454	1.28057	12.1091	0.748108	49.4904	2.20313	111.86	5.57785	57.3176	4.66676	1.64833	0.0292967	0.661486	0.178576	2.10066	0.273182
leaves/shoots, leaf, reproductive, grain filling, disease, Magnaporthe oryzae symptomatic, other, unknown (Bangladesh)(n=8)	3.19373	2.44313	1.39886	0.634198	3.28498	1.8982	17.2686	12.5609	8.62258	4.44929	9.65208	9.16972	0.00970054	0.0274323	0.0163491	0.0310591	0.0065274	0.0184623	10.0481	3.54737	17.703	4.49227	14.2595	6.54343	10.2758	6.17607	15.5131	7.65996	11.1372	5.77523	3.463	3.43492	1.52763	1.17169	3.62377	2.72353
spike, spikelets (only using palea, lemma and rachis), reproductive, anthesis, disease, Fusarium graminearum inoculation 50 hours, other, NIL1 from CM-82036 BC5 in Remus(n=2)	2.4274	0.0184343	2.45484	0.1456	7.05108	1.27322	3.36181	1.06201	0.866036	0.0128877	2.24742	0.110132	0.024584	0.034767	0.0404308	0.0129062	0.0156524	0.0221358	17.764	0.161362	25.2573	0.342735	22.448	0.224011	27.6437	2.98194	50.6443	1.96349	15.4307	2.50754	2.34209	0.223573	4.93077	0.543129	4.62352	0.0204637
leaves/shoots, leaf, reproductive, grain filling, disease, Magnaporthe oryzae asymptomatic, other, unknown (Bangladesh)(n=8)	3.29664	4.58182	2.02622	2.19684	5.64553	6.47616	5.81209	4.46294	2.28627	1.10008	1.81223	2.03234	0.0136104	0.0253931	0	0	0	0	10.0528	4.82526	17.5308	8.98342	11.9373	6.97752	16.645	10.1142	22.6326	18.9725	10.3377	8.96486	2.24283	3.12678	0.918846	0.571526	3.08302	3.2706
leaves/shoots, leaf, seedling, 9 days, abiotic, PEG 6000 2 hours, other, Gemmiza 10(n=4)	11.0102	8.10286	14.0501	10.0117	19.537	13.8642	57.2309	39.1675	17.4171	12.8979	33.5179	22.2611	0	0	0.0104589	0.0120768	0	0	8.24913	5.77554	12.8554	9.65857	9.92339	7.37796	8.66001	5.78769	105.931	75.0614	21.6698	15.5105	1.0521	0.710251	1.80375	1.47736	1.46723	1.16013
leaves/shoots, leaf, seedling, 9 days, none, none, other, Gemmiza 10(n=4)	19.9538	1.17427	27.7042	1.02647	27.5361	0.0729193	6.1067	0.181479	2.58575	0.10782	3.21215	0.117341	0	0	0	0	0	0	9.15888	0.386345	10.0293	0.277884	9.19137	0.717173	50.9438	1.53904	73.7186	3.70832	21.6716	0.959094	0.864528	0.306911	2.15163	0.0514592	1.53191	0.191166
leaves/shoots, leaf, seedling, 9 days, abiotic, PEG 6000 12 hours, other, Giza 168(n=4)	17.2951	0.930458	18.4614	1.47825	16.9593	1.21451	5.79075	0.536988	3.20343	0.0654427	2.08457	0.177547	0	0	0	0	0	0	10.0749	0.443324	10.04	0.978355	8.60065	0.69823	50.1639	1.12341	94.0987	0.0410496	22.9565	0.129384	0.866122	0.191043	1.87526	0.0796743	1.74606	0.00669149
leaves/shoots, leaf, seedling, 9 days, abiotic, PEG 6000 2 hours, other, Giza 168(n=4)	17.6829	0.511763	26.0331	0.0571577	34.5179	3.04038	13.7318	0.0554834	6.87013	0.521855	8.18711	0.859778	0	0	0.0115418	0.0133274	0	0	11.8035	0.427759	14.4828	0.523599	13.5869	0.804884	46.9423	0.437227	77.4153	0.368638	22.5878	0.0122976	0.98243	0.335209	2.0705	0.372916	1.63649	0.269623
leaves/shoots, leaf, seedling, 9 days, abiotic, PEG 6000 12 hours, other, Gemmiza 10(n=4)	12.2979	0.83277	25.5998	0.904823	26.8896	1.38033	33.8321	0.502122	9.85671	0.958038	19.4918	0.638607	7.09815e-07	8.19624e-07	0.010249	0.0118346	0.0102483	0.0118338	12.1609	0.411766	12.9133	0.873069	9.82376	0.506498	13.0762	0.926128	51.7999	2.03181	16.9031	0.564591	0.812331	0.00329436	2.54582	0.0525331	3.00825	0.207927
leaves/shoots, leaf, seedling, 9 days, none, none, other, Giza 168(n=4)	9.17144	2.16052	10.9971	1.86063	15.1367	4.30213	16.531	0.791894	8.31667	0.430299	11.548	1.0681	0	0	0.0529888	0.00711625	0	0	11.2637	0.818509	15.3557	0.370774	12.0662	0.653791	29.585	1.41815	87.406	1.74585	24.762	0.879535	0.96701	0.199636	1.5694	0.21161	1.74963	0.0445022
spike, spikelets, reproductive, anthesis, disease, Fusarium graminearum and 1mM ABA inoculation 24 hours, other, Fielder(n=5)	2.99007	0.492806	2.47092	0.278335	4.66911	0.505918	9.19968	0.745129	3.08033	0.23163	3.98802	0.284346	0.021381	0.0328689	0	0	0.00651382	0.0145653	9.75155	1.4164	15.9133	1.94511	11.0018	1.11653	17.1472	1.24477	30.019	1.13397	15.8827	2.07499	2.56314	0.43796	4.07481	0.449974	5.74837	0.439843
spike, spikelets (only using palea, lemma and rachis), reproductive, anthesis, none, mock inoculation 50 hours, other, NIL4 from CM-82036 BC5 in Remus(n=3)	2.49048	0.332561	1.47179	0.289016	6.33596	1.4098	3.63609	0.248382	1.05536	0.296006	2.36643	0.591911	0.0686169	0.0319973	0.0150161	0.0260087	0	0	15.5087	2.02775	22.9658	0.750965	20.7591	3.92271	26.4475	6.75084	49.5097	7.71432	14.7836	2.3825	2.16796	0.7936	4.14961	1.02882	4.24415	1.0726
spike, spikelets, reproductive, anthesis, disease, Fusarium graminearum and 1mM giberellic acid inoculation 24 hours, other, Fielder(n=5)	1.49381	0.379945	1.10517	0.246687	2.20862	0.669106	3.30192	0.501627	2.77067	0.505518	3.29002	0.205814	1.70469e-06	3.81179e-06	0.0101361	0.0163533	0.0294814	0.0352553	13.74	1.21134	22.0309	0.529325	17.9177	1.35852	18.5168	2.50723	17.9114	2.2393	10.3667	1.26729	2.84199	0.507372	4.64822	0.818769	6.01503	0.726194
spike, spikelets, reproductive, anthesis, disease, Fusarium graminearum inoculation 24 hours, other, Fielder(n=4)	0.920652	0.277378	1.18964	0.239816	2.06898	0.533562	3.17087	0.426835	2.41461	0.243984	2.9472	0.501498	0.0276254	0.023687	0.00296022	0.00592045	0.00296022	0.00592045	12.1219	0.773447	20.2435	1.42402	17.1884	1.28694	20.7321	2.89962	25.9733	1.77925	11.8379	2.18742	2.72841	0.333013	4.75483	0.973604	6.10939	0.644742
leaves/shoots, flag leaf, reproductive, 30 dpa, none, none, Chinese Spring, Chinese Spring(n=1)	1.40577	0	1.21444	0	2.34271	0	9.96746	0	4.3766	0	4.94486	0	0	0	0	0	0	0	10.0407	0	63.7606	0	52.27	0	21.454	0	39.9694	0	44.5044	0	0	0	2.36927	0	1.9194	0
leaves/shoots, flag leaf, reproductive, 25 dpa, none, none, Chinese Spring, Chinese Spring(n=1)	1.36832	0	0.821724	0	2.17465	0	3.06808	0	3.63499	0	3.22793	0	0	0	0	0	0	0	3.80827	0	24.859	0	17.163	0	13.1291	0	16.5716	0	7.9501	0	0	0	2.83961	0	2.62355	0
leaves/shoots, flag leaf, reproductive, 15 dpa, none, none, Chinese Spring, Chinese Spring(n=1)	0.750023	0	0.923855	0	3.44289	0	3.60569	0	4.58582	0	3.73146	0	0	0	0.0331285	0	0	0	8.77787	0	22.5418	0	19.23	0	15.9399	0	18.2928	0	10.0297	0	0	0	1.8799	0	1.90974	0
leaves/shoots, flag leaf, reproductive, anthesis, none, none, Chinese Spring, Chinese Spring(n=1)	0.890569	0	0.634619	0	2.66976	0	3.91406	0	10.3329	0	5.26939	0	0	0	0.0651851	0	0	0	5.94155	0	18.0897	0	13.9587	0	16.1909	0	27.209	0	10.2307	0	0	0	3.85878	0	3.44951	0
leaves/shoots, flag leaf, reproductive, Ear emergence, none, none, Chinese Spring, Chinese Spring(n=1)	0.616846	0	0.915866	0	3.41176	0	3.1928	0	8.19667	0	5.0556	0	0	0	0	0	0	0	6.14838	0	14.2361	0	13.6887	0	12.1003	0	25.052	0	8.65196	0	0	0	3.038	0	2.15698	0
spike, microspores, reproductive, first visible karyokinesis, abiotic, tissue culture following 10 days cold treatment, other, Svilena(n=3)	0	0	0	0	0	0	12.3666	8.61587	1.41979	1.26748	12.3849	7.68868	0	0	0.0152113	0.0263467	0	0	0.446182	0.431174	0.213803	0.254036	0.339806	0.403179	2.11534	0.929482	2.86113	3.20138	0.650561	0.637995	0.036329	0.0629237	0.135031	0.0597087	0.301257	0.509664
spike, microspores, reproductive, enlarged microspores with a star-like structure, abiotic, 10 days cold treatment, other, Svilena(n=3)	0	0	0	0	0	0	1.36488	0.143451	0.0947417	0.164097	0.628363	0.328254	0	0	0	0	0	0	1.25694	0.403253	2.63301	1.18338	1.76813	0.239899	1.44079	0.834373	0.958059	0.418427	1.53737	1.00145	0.273681	0.257626	0.338338	0.215655	0.940367	0.645142
spike, microspores, reproductive, late vacuolated uninucleate stage, none, none, other, Svilena(n=3)	0	0	0	0	0	0	1.86224	2.0064	0.0156864	0.0271696	1.78431	0.919818	0	0	0	0	0	0	0.519508	0.279809	1.09331	0.496041	0.624829	0.60426	2.08171	0.755094	0.917911	0.499868	3.76658	0.874262	0.113522	0.0418811	0.210067	0.0343876	0.553938	0.604599
leaves/shoots, second leaf, seedling, 17 days, disease, Zymoseptoria tritici inoculation 1 day, other, Riband(n=3)	14.2939	12.1658	17.1288	14.4515	19.223	16.1197	4.1038	2.23993	1.8647	0.560271	4.04593	1.29062	0	0	0	0	0	0	5.22773	0.608688	6.3427	1.54863	4.84629	1.55554	10.7497	3.29416	27.0054	6.11627	5.00604	2.95873	0.678677	0.512952	0.940835	0.326448	2.6251	1.89812
leaves/shoots, second leaf, seedling, 17 days, none, mock inoculation 21 days, other, Riband(n=3)	0.974673	0.953125	0.428252	0.470562	0.870207	0.791992	5.64703	4.30998	3.10519	1.6937	3.36379	2.67635	0	0	0	0	0	0	6.0038	5.47365	7.9064	7.06916	8.03285	7.48513	2.87663	2.04832	9.92525	8.86948	5.17604	5.37904	0.869633	0.592256	1.17522	1.0271	1.79757	1.37011
leaves/shoots, second leaf, seedling, 17 days, none, mock inoculation 14 days, other, Riband(n=3)	0.79059	0.244288	0.854095	0.565902	0.936043	0.315577	6.21453	0.855771	3.44429	0.24678	3.67979	0.384993	0	0	0.00347497	0.00601882	0.00347497	0.00601882	5.56283	0.447295	7.68086	0.727865	6.73053	0.75054	7.12121	1.81119	18.609	1.42359	4.11735	0.701979	1.21896	0.299209	1.6134	0.280375	2.82802	0.506483
leaves/shoots, second leaf, seedling, 17 days, none, mock inoculation 9 days, other, Riband(n=3)	2.74478	0.612015	3.2668	0.775142	3.61043	0.699976	6.63537	1.00005	2.78667	0.419684	6.48599	0.624791	0	0	0.0234139	0.0283953	0	0	4.75108	0.312379	7.21899	0.691681	4.90802	0.181515	7.82673	1.08303	17.3148	1.37243	3.82204	0.212255	0.506712	0.137575	0.987173	0.346116	1.62952	0.228578
leaves/shoots, second leaf, seedling, 17 days, none, mock inoculation 4 days, other, Riband(n=3)	0.638786	0.30673	0.922113	0.202706	0.976406	0.150342	4.09572	0.276301	4.06374	0.533104	5.99171	0.74895	0	0	0.00653683	0.0113221	0	0	4.20028	0.285719	5.10694	0.187893	6.08225	0.655673	7.88638	0.708872	19.9077	2.40276	4.89738	0.14805	0.410646	0.143361	0.687213	0.0554805	1.21285	0.149046
leaves/shoots, second leaf, seedling, 17 days, none, mock inoculation 1 day, other, Riband(n=3)	10.6193	2.32277	13.1838	4.25481	15.1249	2.83022	5.22859	1.47946	2.03531	0.432735	3.63089	0.580459	0	0	0	0	0	0	4.86306	0.233321	6.292	0.420885	4.50193	0.564597	10.3666	0.472159	24.6896	4.71138	4.30034	0.627786	0.745941	0.0403933	0.958472	0.176082	2.15666	0.376255
leaves/shoots, second leaf, seedling, 17 days, disease, Zymoseptoria tritici inoculation 21 days, other, Riband(n=3)	2.75062	4.76422	2.1162	3.66537	5.00433	8.66776	8.66865	6.14368	4.69705	3.36449	7.80028	5.47992	0	0	0.0268609	0.0465245	0.0268609	0.0465245	3.0904	3.73655	3.21631	5.01407	3.09376	2.92261	2.72597	4.19216	9.78108	13.7064	2.83116	3.57997	0.389403	0.674466	0.785905	0.742061	1.27147	1.14748
leaves/shoots, second leaf, seedling, 17 days, disease, Zymoseptoria tritici inoculation 14 days, other, Riband(n=3)	2.22848	1.94908	0.799008	0.72032	1.08877	1.19686	19.489	5.27619	17.1887	9.88637	17.3639	6.72559	0	0	0	0	0	0	5.70039	4.08135	9.88658	5.22234	8.64611	4.19651	2.03647	1.87091	10.7836	7.53113	2.52084	1.49023	3.5369	2.48721	3.65998	2.79492	5.24615	3.38504
leaves/shoots, second leaf, seedling, 17 days, disease, Zymoseptoria tritici inoculation 9 days, other, Riband(n=3)	1.92588	1.28498	2.45478	2.2154	4.22122	3.88476	4.69346	0.563294	4.33048	0.481564	5.30907	0.910838	0	0	0	0	0	0	4.55759	0.248372	6.90471	0.504364	6.48676	2.53212	4.50705	2.73703	14.7286	3.49865	2.58715	0.186283	1.88414	0.554514	2.17551	1.06115	3.26257	2.44342
leaves/shoots, second leaf, seedling, 17 days, disease, Zymoseptoria tritici inoculation 4 days, other, Riband(n=3)	0.681348	0.510978	0.972663	0.912988	0.830737	0.758988	4.28688	0.844242	3.69732	1.58146	5.23558	1.81876	0	0	0.00535543	0.00927588	0	0	4.23704	0.349247	5.73338	2.11792	6.36997	2.38422	5.48202	2.45265	15.6019	5.50483	3.74452	1.2206	0.626236	0.509715	0.70378	0.249158	1.0815	0.300667
spike, rachis, reproductive, anthesis, none, mock inoculation 4 days, Chinese Spring, Chinese Spring(n=3)	0.87692	0.0740136	0.146929	0.162529	5.91309	1.39847	12.6256	2.73825	7.16418	1.59635	8.51063	0.422135	0	0	0.0544172	0.0535511	0.0187312	0.0324434	9.29912	0.990836	19.9039	1.45684	22.6479	2.27723	60.2494	2.04201	49.8842	7.5719	21.2971	4.76473	2.99555	1.15678	3.19426	0.473481	3.08418	0.866714
spike, rachis, reproductive, anthesis, disease, Fusarium graminearum inoculation 4 days, Chinese Spring, Chinese Spring(n=3)	0.210839	0.365183	0	0	0.831738	1.12305	10.6142	2.81391	46.5856	7.48521	36.8045	3.78188	0	0	0	0	0	0	1.91462	0.10326	4.63274	1.68331	6.46104	0.920074	2.72998	0.250125	7.62785	2.51387	6.95245	1.34963	6.0935	0.618884	4.64635	0.475412	3.92546	1.45249
leaves/shoots, shoots, seedling, 2 days, disease, Fusarium pseudograminearum inoculation 5 days, other, Janz*2 NIL1 susceptible(n=6)	12.7268	3.0803	10.6779	2.19861	10.6301	2.73591	8.09296	2.9294	6.77696	2.50669	7.68852	2.2506	0	0	0.0104808	0.0256726	0	0	5.83759	1.85419	4.21469	1.3908	5.16219	1.30515	18.0549	4.47285	35.1612	7.12673	12.5563	2.13454	1.55289	0.482831	0.485932	0.164278	3.3162	0.292746
spike, spikelets (only using palea, lemma and rachis), reproductive, anthesis, none, mock inoculation 30 hours, other, NIL1 from CM-82036 BC5 in Remus(n=3)	3.71308	0.557319	2.0167	0.430381	6.57369	0.912147	4.61794	0.690848	1.5018	0.210534	4.89054	0.920262	0.160896	0.27868	0.169879	0.278103	0.094491	0.147668	14.3836	0.75995	17.8878	0.378417	18.2899	1.20078	13.5272	1.78344	29.3449	2.02867	13.7652	0.749415	2.74131	0.249715	4.78228	1.10579	5.52503	0.84273
leaves/shoots, shoots, seedling, 2 days, none, mock inoculation 5 days, other, Janz*2 NIL1 susceptible(n=6)	10.0553	3.35295	9.25464	1.7178	9.90307	1.46374	9.60235	2.37839	5.53167	1.10109	8.26102	1.66472	0	0	0	0	0	0	8.58304	1.22994	4.59256	0.801601	6.03649	1.44177	22.1672	3.88215	45.0341	7.46704	17.8195	3.89119	1.67595	0.449182	0.506242	0.181029	3.63327	0.388333
leaves/shoots, shoots, seedling, 2 days, disease, Fusarium pseudograminearum inoculation 5 days, other, Janz*2 NIL1 resistant(n=6)	8.98188	1.83746	7.50674	1.46344	6.37956	1.53756	3.66031	0.583122	3.23257	0.882448	4.4684	1.42201	0	0	0.00618123	0.0151409	0.00618123	0.0151409	6.65467	1.15725	3.9595	1.0149	5.86723	0.598776	21.9674	1.98999	46.1401	4.75542	16.4407	2.91506	1.46358	0.144152	0.482151	0.20217	3.10911	0.758235
leaves/shoots, shoots, seedling, 2 days, none, mock inoculation 5 days, other, Janz*2 NIL1 resistant(n=6)	5.12515	0.859897	5.2124	0.984007	4.42288	0.716877	4.68919	1.03445	3.26646	0.673479	4.68666	0.807077	7.20732e-07	1.76542e-06	0.0055934	0.013701	0.0055934	0.013701	7.33837	0.631045	4.73835	0.593394	6.51344	0.775962	27.828	2.53687	56.3533	5.56403	20.4749	3.06206	1.30145	0.307459	0.215936	0.181158	2.83934	0.57653
leaves/shoots, shoots, seedling, 2 days, disease, Fusarium pseudograminearum inoculation 3 days, other, Janz*2 NIL1 susceptible(n=6)	6.61769	2.07114	4.91747	1.47078	5.89337	0.979891	4.31498	0.968336	4.5735	0.903396	5.38835	0.631592	0	0	0	0	0	0	7.32721	1.49908	3.67896	0.397471	5.3814	0.923297	17.3237	2.73197	33.629	3.93707	12.149	1.6095	2.03645	0.283424	0.634194	0.102628	3.90376	0.536199
leaves/shoots, shoots, seedling, 2 days, none, mock inoculation 3 days, other, Janz*2 NIL1 susceptible(n=6)	7.99377	2.05578	6.0306	1.66641	7.18998	1.80499	4.96261	0.741551	4.31802	0.640148	5.87612	0.997051	0	0	0.0054751	0.0134112	0.0054751	0.0134112	6.58921	1.0575	2.88836	0.23089	4.34249	0.664192	15.5761	3.48682	31.657	7.34382	12.3925	3.23558	1.92895	0.511167	0.629475	0.237968	3.77434	0.365953
leaves/shoots, shoots, seedling, 2 days, disease, Fusarium pseudograminearum inoculation 3 days, other, Janz*2 NIL1 resistant(n=6)	4.91391	1.06063	3.90686	0.390272	3.70431	0.956219	2.64625	0.39249	3.69049	0.522814	4.43948	0.658186	0	0	0	0	0.0107708	0.0263829	6.86376	1.16131	2.67468	0.513764	4.49958	0.680397	16.5773	2.10021	36.4918	4.10947	14.3219	0.260223	1.87128	0.231313	0.608429	0.192808	3.71558	0.497621
leaves/shoots, shoots, seedling, 2 days, none, mock inoculation 3 days, other, Janz*2 NIL1 resistant(n=6)	4.20146	0.83953	3.38711	1.56252	3.25921	0.626265	3.23011	0.860454	3.83381	0.365966	4.73001	1.02756	0	0	0	0	0	0	6.23959	0.653698	2.78523	0.532887	4.69569	0.925616	18.6364	1.59105	38.9776	1.97012	16.5255	2.0424	1.44923	0.291143	0.424354	0.0730019	3.27545	0.662286
leaves/shoots, shoots, vegetative, three leaf stage, abiotic, cold 2 weeks (4C), other, Manitou(n=3)	2.80586	0.189049	0.882299	0.0646937	1.21221	0.27218	0	0	2.72915	0.469667	5.18662	0.36414	0	0	0	0	0	0	9.41348	0.405365	14.0951	1.11148	10.8956	0.285892	33.8133	2.38152	71.2695	2.23346	27.074	1.06411	1.33131	0.143074	0.599034	0.0638818	1.88382	0.368672
leaves/shoots, shoots, vegetative, three leaf stage, none, none, other, Manitou(n=3)	1.07136	0.540573	1.87311	0.202881	1.94728	0.0240974	0	0	6.94068	0.966313	27.5165	3.26	0	0	0	0	0	0	8.25589	1.10301	12.1772	1.7544	10.5664	1.25317	17.1053	2.59774	35.3791	5.07484	10.9583	1.6038	1.21553	0.214308	0.661058	0.00609062	2.20426	0.206977
spike, spikelets (only using palea, lemma and rachis), reproductive, anthesis, none, mock inoculation 30 hours, other, NIL3 from CM-82036 BC5 in Remus(n=2)	2.9803	0.157635	1.49024	0.39639	5.34451	1.07409	4.68055	0.343576	1.59164	0.294029	5.2764	0.432664	0.014595	0.0206404	0.0147104	0.0208037	0	0	14.3493	1.34697	20.98	0.745927	19.6002	2.26564	14.4739	1.59728	30.9428	0.707531	13.0407	0.00975807	2.5441	0.287651	5.21451	0.239483	5.34953	0.755034
leaves/shoots, leaf, vegetative, three leaf stage, none, control, other, Vuka(n=3)	1.3641	0.454564	1.79405	0.42193	1.79205	0.356425	2.03558	0.302225	2.78049	1.11473	3.51193	0.723289	0	0	0	0	0	0	7.24635	0.333064	8.49229	0.343241	7.96096	0.531224	19.3461	1.6581	39.7544	2.60254	16.7384	1.69944	0.309852	0.113975	1.12053	0.273374	0.97403	0.109861
leaves/shoots, leaf, vegetative, three leaf stage, disease, stripe rust pathogen 87/66 1 day, other, Vuka(n=3)	102.546	7.80384	67.9451	6.01708	82.1294	3.20258	26.9477	3.27185	18.6944	2.20888	28.205	5.22932	0	0	0	0	0	0	5.03413	0.531644	15.566	0.815793	6.34611	0.225814	78.7778	14.9139	140.517	24.8757	49.4704	12.3561	0.529283	0.108882	1.14107	0.120533	2.07457	0.323933
leaves/shoots, leaf, vegetative, three leaf stage, disease, stripe rust pathogen 87/66 2 days, other, Vuka(n=3)	1.69149	0.66689	1.21762	0.437718	1.59255	0.55927	4.36429	0.686947	4.2617	0.682001	7.69704	0.253253	0	0	0	0	0	0	8.18011	0.221664	10.1167	1.26914	9.32275	0.808018	35.0613	1.11378	62.4594	6.42942	25.7947	2.78437	0.301045	0.121876	0.911653	0.102628	0.704915	0.133822
spike, spikelets (only using palea, lemma and rachis), reproductive, anthesis, disease, Fusarium graminearum inoculation 30 hours, other, NIL2 from CM-82036 BC5 in Remus(n=2)	4.51527	0.820138	1.79283	0.164395	7.56542	3.40918	5.16674	0.275736	1.14787	0.0440881	4.71735	0.186938	0	0	0.0155926	0.0220513	0	0	14.4165	0.276337	18.4711	1.35086	19.7878	1.98902	14.6499	0.141068	28.0429	0.74324	12.0954	2.61651	2.73813	0.246915	4.87381	0.517164	5.02518	0.150522
leaves/shoots, leaf, vegetative, three leaf stage, disease, stripe rust pathogen 87/66 3 days, other, Vuka(n=3)	0.96398	0.294959	0.984883	0.299707	1.38544	0.338306	4.0156	2.01015	3.59367	1.55221	9.01383	3.76514	0	0	0	0	0	0	6.16268	1.17032	7.28109	2.90594	7.3614	2.02088	16.7268	5.12912	39.8062	13.4532	13.8272	4.25899	0.195961	0.08438	0.657881	0.368842	0.490108	0.12924
leaves/shoots, leaf, vegetative, three leaf stage, disease, stripe rust pathogen 87/66 5 days, other, Vuka(n=3)	1.39442	0.275279	1.61743	0.320979	2.13949	0.793487	7.20641	0.701994	4.72477	0.573629	16.0105	2.52467	0	0	0	0	0	0	7.37558	0.215022	10.7197	1.98066	9.38624	1.04985	22.0486	3.2954	41.3412	5.79324	15.1199	1.88859	0.196018	0.0861941	1.45592	0.167266	0.725818	0.117483
leaves/shoots, leaf, vegetative, three leaf stage, disease, stripe rust pathogen 87/66 7 days, other, Vuka(n=3)	1.53312	0.431758	3.23701	0.813249	2.11903	0.250396	14.9746	2.24358	9.55545	2.67049	25.9076	2.58091	0	0	0	0	0	0	11.2905	0.742041	18.1116	2.19225	14.4697	2.57326	29.2572	2.21453	50.6784	1.49263	23.6446	1.28912	0.780864	0.319652	2.01532	0.538779	1.72576	0.463601
leaves/shoots, leaf, vegetative, three leaf stage, disease, stripe rust pathogen 87/66 9 days, other, Vuka(n=3)	1.83788	0.641421	2.34238	0.364474	3.0785	0.817454	18.2188	2.5285	11.0314	1.60837	23.3654	0.653612	0	0	0	0	0	0	13.9808	1.23719	19.971	0.389252	15.4769	1.69174	28.1646	2.38751	52.1782	5.35517	21.4372	1.4457	1.08601	0.338035	4.82221	0.880789	2.58014	0.901673
leaves/shoots, leaf, vegetative, three leaf stage, disease, stripe rust pathogen 87/66 11 days, other, Vuka(n=3)	6.95829	2.43403	7.43079	3.14006	11.2383	2.35714	92.8236	28.1971	54.821	13.6919	119.667	32.7061	0	0	0	0	0	0	15.7243	1.46134	34.9262	5.29953	18.9337	2.43359	36.9556	3.95171	99.9672	9.773	36.1582	3.45722	1.8472	0.380737	6.76426	0.436177	3.24651	0.387695
leaves/shoots, leaf, vegetative, three leaf stage, none, control, other, Avocet+Yr5(n=3)	0.107484	0.186167	1.02026	0.185765	0.369432	0.211011	3.8074	0.437895	7.62328	1.85213	4.18439	0.800618	0	0	0	0	0	0	9.62987	0.234302	12.2429	0.0689604	11.3729	0.332114	36.4807	2.17163	58.9908	4.30278	29.5322	1.17202	0.415681	0.114912	1.0858	0.321095	1.06854	0.174693
leaves/shoots, leaf, vegetative, three leaf stage, disease, stripe rust pathogen 87/66 1 day, other, Avocet+Yr5(n=3)	21.8435	1.71842	25.37	3.35902	26.0442	3.57711	12.4103	0.27701	21.2497	1.39338	17.4867	1.89025	0	0	0	0	0	0	5.00462	0.473958	19.8174	1.26676	8.20477	0.63779	112.629	8.929	164.27	17.1774	51.583	5.1757	0.651008	0.374992	1.96433	0.269182	2.35459	0.210279
leaves/shoots, leaf, vegetative, three leaf stage, disease, stripe rust pathogen 87/66 2 days, other, Avocet+Yr5(n=3)	0.544507	0.210852	1.27419	0.348161	0.759369	0.196545	4.87022	0.395834	6.75225	1.41455	4.4814	0.336859	0	0	0.0317464	0.0275118	0	0	9.06887	0.917976	13.8563	1.45269	10.2613	1.28011	43.697	3.04725	66.918	6.65186	25.1438	3.07397	0.309619	0.0798447	1.70665	0.21608	1.01735	0.103875
leaves/shoots, leaf, vegetative, three leaf stage, disease, stripe rust pathogen 87/66 3 days, other, Avocet+Yr5(n=3)	1.07784	0.45143	2.27396	0.810326	1.19987	0.279356	5.22813	0.65575	9.65183	1.97246	6.60778	0.588637	0	0	0	0	0	0	9.95405	0.254473	12.0575	0.354689	11.3983	0.338566	33.6723	0.464023	63.7665	3.30525	25.6788	0.266473	0.747621	0.0815012	2.24171	0.66874	2.10484	0.163373
leaves/shoots, leaf, vegetative, three leaf stage, disease, stripe rust pathogen 87/66 5 days, other, Avocet+Yr5(n=3)	1.46808	0.540935	2.96195	0.427601	3.35294	0.256227	5.86712	1.15245	9.10273	1.10595	6.82364	0.867135	0	0	0	0	0	0	9.79446	1.15825	13.7617	1.80906	12.3832	0.709478	34.1492	1.38655	63.6451	4.70497	21.429	1.04829	0.994194	0.255698	2.96773	0.325883	1.96506	0.0392232
spike, spikelets (only using palea, lemma and rachis), reproductive, anthesis, none, mock inoculation 30 hours, other, NIL4 from CM-82036 BC5 in Remus(n=3)	4.69997	2.04682	2.68613	0.970606	8.14832	3.27872	4.27362	0.142305	1.41441	0.585761	4.743	0.538769	0	0	0	0	0	0	14.0066	1.20761	18.6502	1.13299	18.6555	1.13804	12.3628	2.03325	29.5637	2.65383	12.1403	1.55519	3.05973	0.483587	5.38526	0.597104	5.84029	1.09532
spike, spikelets (only using palea, lemma and rachis), reproductive, anthesis, none, mock inoculation 50 hours, other, NIL3 from CM-82036 BC5 in Remus(n=2)	2.93219	1.11427	1.74045	0.160909	5.16972	1.07543	2.70578	0.141782	0.498651	0.242597	2.38578	0.112826	0.0186656	0.0263971	0	0	0.0187525	0.0265201	17.846	0.628759	25.2007	1.05423	23.7861	1.25052	26.7503	2.71791	48.0478	6.43814	15.7081	4.36667	2.93108	0.230177	4.76612	0.152459	4.87857	0.130419
grain, starchy endosperm, reproductive, 30 dpa, none, none, Chinese Spring, Chinese Spring(n=4)	0.103383	0.0977155	0	0	0.0244478	0.0488956	1.61309	0.620872	2.23088	0.479582	1.99584	0.447046	0	0	0	0	0	0	0.76583	0.542393	2.07657	0.349118	1.53633	1.07566	1.245	0.786488	2.80696	1.6081	1.01042	0.420464	0.389735	0.227232	0.20802	0.0895534	0.148248	0.0748049
grain, whole endosperm, reproductive, 20 dpa, none, none, Chinese Spring, Chinese Spring(n=4)	0.365119	0.212579	0.124045	0.158258	0.126862	0.253725	0.731916	0.141183	1.86291	0.44097	1.62066	0.650833	0	0	0	0	0	0	1.01815	0.224927	3.3323	0.969498	1.22663	0.180445	1.30779	0.635054	1.6566	1.03176	0.781064	0.464761	0.655107	0.192419	0.448811	0.116242	0.355867	0.245181
grain, aleurone layer, reproductive, 20 dpa, none, none, Chinese Spring, Chinese Spring(n=6)	0.755945	0.261782	0.12589	0.127021	0.302589	0.288081	0.493213	0.261562	1.81693	0.574023	3.54282	1.24109	0	0	0	0	0	0	2.73264	0.27418	5.84026	0.782229	2.33665	0.569882	1.97657	0.149873	2.43427	0.278187	1.97534	0.327502	1.77298	0.140987	1.43279	0.452446	1.73477	0.282591
grain, transfer cells, reproductive, 20 dpa, none, none, Chinese Spring, Chinese Spring(n=4)	0	0	0	0	0	0	1.80125	0.492822	3.06261	0.386946	1.98449	0.530686	0	0	0	0	0	0	0.478241	0.290114	2.7925	0.672029	1.02075	0.539021	0.765598	0.225316	1.35984	0.427372	0.780385	0.366959	0.687487	0.284714	0.56979	0.190891	0.619507	0.232619
grain, aleurone layer and starchy endosperm, reproductive, 30 dpa, none, none, Chinese Spring, Chinese Spring(n=4)	0.66575	0.764039	0.174938	0.168969	0.284311	0.42541	1.41216	1.14921	3.23868	2.13346	2.50293	1.76181	0	0	0	0	0	0	3.47271	3.58717	3.53044	1.12985	2.48486	1.70755	1.31682	0.505178	1.91167	0.513912	1.0983	0.319105	0.542202	0.223151	0.323272	0.102102	0.30557	0.198185
leaves/shoots, second leaf, seedling, 14 days, disease, Septoria tritici 4 days, other, Sevin(n=2)	0	0	0	0	0.399186	0.564534	4.01083	0.38427	2.53218	0.887065	1.42722	0.0510885	0	0	0	0	0	0	6.39575	0.734076	9.25379	1.77669	6.41922	1.02118	35.1097	1.46901	54.1192	4.40132	22.133	3.21246	0.179427	0.170791	0.584534	0.23924	0.496888	0.199206
leaves/shoots, second leaf, seedling, 14 days, disease, Septoria tritici 10 days, other, Sevin(n=1)	0.552788	0	0	0	0.753239	0	0.611963	0	1.70759	0	0.0970679	0	0	0	0	0	0	0	12.9422	0	25.4849	0	18.8702	0	29.4302	0	45.744	0	21.9604	0	0.68976	0	1.0536	0	1.54941	0
leaves/shoots, second leaf, seedling, 14 days, disease, Septoria tritici 13 days, other, Sevin(n=1)	0	0	0	0	0	0	5.45294	0	4.25293	0	7.55386	0	0	0	0	0	0	0	14.7533	0	29.7544	0	28.0353	0	22.6027	0	56.9625	0	38.1783	0	2.70696	0	3.00132	0	1.61272	0
leaves/shoots, shoots, vegetative, fifth leaf stage, none, none, Nullitetra Chinese Spring, Chinese Spring, N1AT1B(n=2)	1.44326	0.723811	2.23564	0.972194	1.69237	0.0906935	6.143	1.27641	3.64243	0.52164	8.8552	0.351291	0	0	0	0	0	0	1.96453	0.240013	6.18446	0.697221	5.78014	0.882526	54.7658	1.24451	76.0015	2.38019	25.2009	1.77569	1.04406	0.0957684	1.81831	0.0791747	0.693299	0.0603268
leaves/shoots, shoots, vegetative, fifth leaf stage, none, none, Nullitetra Chinese Spring, Chinese Spring, N1AT1D(n=3)	3.62229	0.436153	10.9136	1.0441	9.59292	1.18222	8.03703	0.407473	3.4093	0.736178	11.2077	0.902496	0	0	0	0	0	0	2.09079	0.193501	9.55057	0.426154	6.67861	0.638989	66.7366	2.20514	86.2513	1.86687	21.6123	0.888366	2.84729	0.138304	3.1388	0.432435	0	0
leaves/shoots, shoots, vegetative, fifth leaf stage, none, none, Nullitetra Chinese Spring, Chinese Spring, N1BT1A(n=4)	1.78979	0.193486	1.63592	0.273328	2.13721	0.473857	6.05675	0.175515	2.8667	0.24916	9.66305	0.416694	0	0	0	0	0	0	2.15093	0.416117	6.2452	0.142793	6.498	0.362823	56.5584	1.56858	81.8027	1.35006	23.8941	0.596002	1.09588	0.303358	1.46879	0.307253	0.89792	0.157699
leaves/shoots, shoots, vegetative, fifth leaf stage, none, none, Nullitetra Chinese Spring, Chinese Spring, N1BT1D(n=3)	3.06193	0.596589	2.3934	0.530682	3.0472	0.454141	4.30322	0.487454	3.09159	0.760294	6.16684	0.614832	0	0	0	0	0	0	1.48491	0.333097	4.909	0.207382	4.22875	0.260151	22.8275	0.919374	56.2149	1.97362	17.0274	0.57315	1.98897	0.162041	2.12983	0.158133	1.0731	0.0803564
leaves/shoots, shoots, vegetative, fifth leaf stage, none, none, Nullitetra Chinese Spring, Chinese Spring, N1DT1A(n=3)	2.41658	0.0350223	5.11115	0.543976	9.9803	0.718317	3.10234	0.13169	3.16387	0.0878769	4.40824	0.549901	0	0	0.0058343	0.0101053	0.0058343	0.0101053	3.64461	0.242358	8.16654	0.88952	7.03656	0.330705	30.6641	2.42899	60.5249	0.616477	11.7813	0.370423	0.881066	0.100757	1.89624	0.265685	1.66481	0.40296
leaves/shoots, shoots, vegetative, fifth leaf stage, none, none, Nullitetra Chinese Spring, Chinese Spring, N1DT1B(n=3)	2.88053	0.274431	8.05631	0.279063	7.42377	0.54357	7.45065	0.647417	3.2295	0.573982	8.87188	0.690094	0	0	0	0	0	0	2.82693	0.438322	11.1098	0.751044	8.14575	0.407827	86.5292	3.38416	116.853	2.17577	30.3777	1.6011	1.66564	0.101268	1.69989	0.173391	1.26102	0.317961
leaves/shoots, shoots, vegetative, fifth leaf stage, none, none, Nullitetra Chinese Spring, Chinese Spring, N5AT5B(n=3)	0.287688	0.109263	1.84908	0.242934	1.95007	0.0934828	2.42086	0.260371	1.58473	0.44339	3.92392	0.195298	0	0	0	0	0	0	2.40077	0.224155	7.4012	0.117683	5.56539	0.385566	33.15	1.02052	42.1364	0.511436	10.0319	0.436369	0.32391	0.0440846	1.03247	0.10641	0.694772	0.0886321
leaves/shoots, shoots, vegetative, fifth leaf stage, none, none, Nullitetra Chinese Spring, Chinese Spring, N5AT5D(n=3)	0.633114	0.152035	0.492017	0.035328	0.233933	0.0469763	0.474653	0.0419756	0.683189	0.110189	1.06947	0.22598	0	0	0	0	0	0	1.72199	0.15792	3.82862	0.108449	3.63263	0.442602	14.4156	0.62142	21.4895	0.337714	8.94266	0.692332	0.356124	0.0924133	1.18688	0.053075	0.686925	0.112193
leaves/shoots, shoots, vegetative, fifth leaf stage, none, none, Nullitetra Chinese Spring, Chinese Spring, N5BT5A(n=3)	3.14633	0.388626	2.6098	0.25423	2.52424	0.19883	2.23615	0.495826	3.12384	0.396123	4.15259	0.154776	0	0	0	0	0	0	3.79547	0.425626	8.7794	0.288779	10.4669	0.670441	37.9582	0.331287	60.1954	1.61927	18.3966	0.742857	1.25851	0.25406	2.48369	0.405121	1.63579	0.295346
leaves/shoots, shoots, vegetative, fifth leaf stage, none, none, Nullitetra Chinese Spring, Chinese Spring, N5BT5D(n=3)	1.34698	0.182336	2.38457	0.189021	3.81564	0.168505	1.81179	0.332641	1.19364	0.0889906	2.5843	0.114881	0	0	0.0170683	0.0295631	0	0	1.8453	0.190005	5.78277	0.157343	4.34982	0.175364	27.1228	0.717957	36.3308	0.486702	7.44194	0.283724	0.54026	0.114834	1.12847	0.189715	0.885442	0.0832235
leaves/shoots, shoots, vegetative, fifth leaf stage, none, none, Nullitetra Chinese Spring, Chinese Spring, N5DT5A(n=3)	0.450247	0.279224	1.62405	0.220253	2.1485	0.264621	2.55035	0.23725	1.93056	0.0489695	2.94937	0.122888	0	0	0	0	0	0	2.20364	0.229667	5.58545	0.085504	5.74323	0.424377	40.0595	0.779911	53.9632	1.41071	11.2247	0.466305	0.519579	0.114818	0.96971	0.0661021	0.782959	0.0271375
leaves/shoots, shoots, vegetative, fifth leaf stage, none, none, Nullitetra Chinese Spring, Chinese Spring, N5DT5B(n=3)	0.501154	0.188417	0.677762	0.115734	2.39802	0.354434	1.9878	0.133613	2.57667	0.146787	6.01472	0.509512	0	0	0	0	0	0	2.72776	0.518071	8.44999	0.815843	6.57327	0.234238	42.3392	1.04441	54.3979	3.79043	14.9914	0.355887	0.326727	0.0655212	0.962531	0.054494	0.82483	0.151043
roots, roots, vegetative, fifth leaf stage, none, none, Nullitetra Chinese Spring, Chinese Spring, N5AT5B(n=3)	2.05869	0.581472	1.97387	0.460137	4.52164	0.645095	58.083	4.70701	48.099	3.73231	61.5893	4.54942	0	0	0.0115366	0.0100343	0.0115366	0.0100343	2.5893	0.326518	8.0939	0.0143226	5.28084	0.605708	77.6138	5.79055	187.516	13.2801	29.8874	3.29215	5.83212	0.211004	5.37728	0.230348	7.18713	0.656459
roots, roots, vegetative, fifth leaf stage, none, none, Nullitetra Chinese Spring, Chinese Spring, N5AT5D(n=3)	11.5168	0.652121	11.6604	1.78763	20.8262	1.27688	48.7807	1.3601	43.9247	0.722403	54.1004	1.08471	0	0	0	0	0	0	2.95362	0.592888	9.50373	0.886751	4.11903	0.279221	52.1554	1.6704	147.99	2.55514	18.7392	1.02281	7.04771	0.887244	5.23578	0.317062	9.53608	0.185883
roots, roots, vegetative, fifth leaf stage, none, none, Nullitetra Chinese Spring, Chinese Spring, N5BT5A(n=3)	10.8031	0.654646	4.67265	0.366789	6.88936	0.421648	49.0811	2.04564	48.419	2.53996	58.8224	0.147626	0	0	0	0	0	0	2.17527	0.223606	7.51318	0.632134	3.17566	0.548483	52.0396	1.62722	145.321	2.24231	16.7779	1.99238	6.63996	0.510612	5.0827	0.431132	7.61031	1.04609
roots, roots, vegetative, fifth leaf stage, none, none, Nullitetra Chinese Spring, Chinese Spring, N5BT5D(n=3)	4.00478	0.29799	2.9797	0.699608	10.4239	0.794704	61.3696	0.956449	57.8473	1.23432	61.155	0.409147	0	0	0.0524804	0.0464157	0.00583163	0.0101007	3.33172	0.567602	8.71232	0.532624	2.96828	0.360617	55.0515	0.587508	147.937	1.01823	19.8441	0.813505	7.13098	0.227996	6.37644	0.153064	8.50655	0.644495
roots, roots, vegetative, fifth leaf stage, none, none, Nullitetra Chinese Spring, Chinese Spring, N5DT5A(n=3)	1.76002	0.174893	1.54023	0.0159146	3.12983	0.59547	45.4779	1.6784	41.6263	1.07695	50.6638	0.858937	0	0	0.0103651	0.0179529	0	0	3.20694	0.316233	9.04585	0.222688	3.59275	0.27749	65.7513	0.713308	150.91	0.259556	23.6554	1.07933	6.14318	0.379808	5.5867	0.562628	7.63758	0.157379
roots, roots, vegetative, fifth leaf stage, none, none, Nullitetra Chinese Spring, Chinese Spring, N5DT5B(n=3)	13.1055	0.365826	7.39835	0.912177	18.8599	1.09067	40.4932	0.439746	34.1446	0.932545	43.1446	1.22865	0	0	0	0	0	0	1.94734	0.282261	5.60472	0.304046	2.63124	0.208453	27.0724	1.09673	80.9472	2.76845	13.627	1.32679	6.82359	0.598355	6.66	0.167601	10.8745	0.793391
roots, roots, vegetative, fifth leaf stage, none, none, Nullitetra Chinese Spring, Chinese Spring, N1AT1B(n=2)	13.9044	1.03782	13.4588	2.23891	19.3594	0.65867	129.921	1.26643	98.6317	5.32635	107.717	2.07889	0	0	0.0243947	0.0344993	0	0	4.04746	0.510185	10.8251	0.499642	2.9292	0.271232	55.421	2.23432	138.993	3.24562	22.6072	0.679883	14.7971	0.292884	12.1477	0.246992	13.0204	0.485994
roots, roots, vegetative, fifth leaf stage, none, none, Nullitetra Chinese Spring, Chinese Spring, N1AT1D(n=3)	14.0145	1.02733	9.44733	1.02115	16.8355	1.76946	61.8491	2.01754	44.3481	2.45494	52.3664	1.9569	0	0	0	0	0	0	3.72616	0.171825	7.482	0.193612	1.51843	0.377099	33.5359	2.28181	77.4597	1.90489	15.3696	1.59417	16.7752	0.305958	14.9017	0.141595	0	0
roots, roots, vegetative, fifth leaf stage, none, none, Nullitetra Chinese Spring, Chinese Spring, N1BT1A(n=2)	7.32071	0.0381908	5.96314	1.68979	13.1541	0.41394	156.054	6.72529	111.35	3.16147	111.471	2.42255	0	0	0	0	0	0	4.26708	0.301404	10.6187	0.0281428	3.95279	0.447358	71.1682	0.694945	160.539	2.49962	34.3286	0.293308	12.1725	0.655205	10.528	1.00049	13.0936	0.0480126
roots, roots, vegetative, fifth leaf stage, none, none, Nullitetra Chinese Spring, Chinese Spring, N1BT1D(n=2)	18.1806	0.700106	11.033	0.719835	20.0616	1.36153	114.304	1.0246	91.2307	0.577282	102.131	2.25355	0	0	0	0	0	0	4.07973	0.0619072	10.3099	0.870427	2.99629	0.113689	59.1354	0.0646296	137.383	5.35987	24.3507	2.18588	18.27	0.793445	12.9533	0.365503	15.4044	0.962584
roots, roots, vegetative, fifth leaf stage, none, none, Nullitetra Chinese Spring, Chinese Spring, N1DT1A(n=3)	14.4237	1.57407	12.7895	0.482507	23.5647	0.935255	37.7251	1.56963	28.4934	1.88444	36.1723	0.602336	0	0	0	0	0	0	2.08447	0.0297748	7.31727	0.726952	2.99697	0.513573	25.0438	0.36442	104.215	2.12449	17.7064	0.884951	6.76369	0.225142	7.51663	0.389835	10.8609	0.514082
roots, roots, vegetative, fifth leaf stage, none, none, Nullitetra Chinese Spring, Chinese Spring, N1DT1B(n=3)	13.0816	1.04466	11.6557	0.594751	18.2658	1.27701	121.512	7.43601	93.2522	3.35035	98.2592	3.37041	0	0	0	0	0	0	5.24934	0.19094	13.049	0.169803	3.93192	0.619417	58.4032	1.95481	147.256	3.8818	29.647	3.11217	12.7098	0.424982	11.8281	0.482518	14.0875	0.917111
grain, grain, reproductive, 11 dpa, none, none, other, synthetic hexaploid (mother Triticum turgidum ssp dicoccon accession PI94655, father Aegilops tauschii ssp strangulata accession AS2404)(n=5)	0.421727	0.426911	0.364962	0.424753	0.521264	0.399945	1.18506	0.646578	2.23381	0.903228	1.94523	0.852423	0.0164544	0.0367932	0	0	0	0	2.85404	1.82244	6.09096	2.42252	3.07342	1.1618	3.3464	1.19918	14.2029	5.43939	4.15121	1.54608	0.875329	0.571507	0.980205	0.27741	0.915941	0.237465
spike, spike, reproductive, anthesis, none, none, other, synthetic hexaploid (mother Triticum turgidum ssp dicoccon accession PI94655, father Aegilops tauschii ssp strangulata accession AS2404)(n=6)	0.620936	0.257838	0.392396	0.389085	0.507213	0.279993	6.64042	0.413206	4.89491	1.03215	3.80835	0.96148	1.0165	0.976245	1.54352	1.29649	1.07094	1.02212	15.5465	5.8421	15.2636	3.2014	15.083	3.77186	14.2363	4.89715	27.3392	5.24515	12.2596	4.36448	2.60798	0.69724	3.54525	0.878494	4.07723	0.599547
leaves/shoots, seedling, seedling, 7 days, none, none, other, synthetic hexaploid (mother Triticum turgidum ssp dicoccon accession PI94655, father Aegilops tauschii ssp strangulata accession AS2404)(n=2)	1.70508	0.384157	0.96098	0.517376	1.32545	0.247021	7.69416	1.20619	7.11562	0.280085	6.90814	1.93391	0	0	0	0	0	0	8.07005	1.25374	10.3515	0.717756	6.36759	0.309748	13.9534	0.193677	40.2694	4.72086	12.3328	0.198273	0.888411	0.0752793	1.70751	0.105606	2.18102	0.748579
leaves/shoots, flag leaf blade, reproductive, 3 dpa, none, none, other, Bobwhite(n=3)	0.562247	0.138667	1.76961	0.281029	3.58676	0.702972	4.82734	1.77192	2.35472	0.545066	3.33874	1.2933	0	0	0.00615	0.0106521	0	0	19.1908	2.2004	35.1807	5.36733	27.6768	4.13723	44.2113	9.95628	50.1805	5.40536	20.7704	5.02407	1.5892	0.444009	4.89708	1.21376	3.41306	0.797141
leaves/shoots, flag leaf blade, reproductive, 7 dpa, none, none, other, Bobwhite(n=3)	1.58837	0.804741	3.65676	2.00617	5.45377	1.95948	3.26753	1.25009	1.52693	0.776925	2.08966	0.794195	0	0	0.00534693	0.00926116	0	0	20.2837	7.68063	41.0978	14.708	28.6961	8.71356	47.1708	23.4494	55.5193	31.1554	26.476	18.6519	2.00922	1.08698	4.64722	1.5318	3.11777	1.12863
leaves/shoots, flag leaf blade, reproductive, 10 dpa, none, none, other, Bobwhite(n=3)	1.0182	0.375853	2.09957	0.741509	5.0317	1.28048	6.00198	2.7328	2.8406	1.22385	3.49073	1.63124	0	0	0	0	0	0	16.4528	4.45316	38.054	12.0987	25.6265	5.55054	38.6695	7.06028	52.7518	11.2136	24.1147	3.76215	2.25036	0.404326	4.80765	0.714866	4.01787	0.450032
leaves/shoots, flag leaf blade, reproductive, 13 dpa, none, none, other, Bobwhite(n=3)	0.980214	0.548472	3.59353	2.23719	5.26146	3.9855	4.12117	1.45352	1.36575	0.430215	2.00034	1.0045	0	0	0.00785197	0.0136	0	0	23.5439	2.9264	50.3719	9.25387	34.0786	4.33589	51.5977	9.84777	53.7644	7.81507	22.1852	1.27571	1.36149	0.303095	4.17133	0.89676	2.81606	0.345545
leaves/shoots, flag leaf blade, reproductive, 15 dpa, none, none, other, Bobwhite(n=3)	0.620183	0.698577	1.10436	0.576696	2.12931	1.54888	2.11412	0.207507	1.25968	0.223196	1.22948	0.719645	0	0	0	0	0	0	20.98	3.4745	61.1191	5.72283	32.5438	1.97667	36.5314	1.45716	50.0038	4.58783	23.2231	4.91703	1.39725	0.502299	4.2101	0.587421	3.52998	0.368894
leaves/shoots, flag leaf blade, reproductive, 17 dpa, none, none, other, Bobwhite(n=3)	0.738495	0.374722	2.13046	0.644966	3.23549	0.850533	5.97128	2.86255	2.43244	1.65115	2.58004	1.2421	0	0	0.00496397	0.00859784	0	0	25.1643	3.65274	59.1035	15.4043	38.2933	4.88186	50.9853	5.60042	55.7704	5.53007	28.3756	5.90159	2.12314	0.798837	4.90225	0.422993	3.946	0.447879
leaves/shoots, flag leaf blade, reproductive, 19 dpa, none, none, other, Bobwhite(n=3)	0.600137	0.318794	1.72581	1.3472	3.51923	2.5463	3.85951	2.05145	1.55805	0.615907	1.77459	0.984922	0	0	0	0	0	0	25.0594	4.51413	67.2712	18.4877	38.1315	6.09641	47.3517	2.64944	47.4627	3.43217	22.747	1.08864	2.09466	1.49776	5.17674	1.90811	4.29229	1.83738
leaves/shoots, flag leaf blade, reproductive, 21 dpa, none, none, other, Bobwhite(n=3)	0.230132	0.398601	0.81925	1.30424	1.87571	2.82681	2.6858	2.41602	0.998165	0.35179	1.6776	2.04639	0	0	0	0	0	0	29.2289	8.9888	70.0538	19.6084	43.9454	9.30681	50.6852	4.56956	52.8285	9.22209	26.9188	5.65553	1.42427	0.493856	4.3624	0.905418	2.71782	0.531527
leaves/shoots, flag leaf blade, reproductive, 23 dpa, none, none, other, Bobwhite(n=3)	0.0535257	0.0927092	0	0	0	0	1.99575	0.655837	1.14851	0.508074	0.652969	0.147154	0	0	0.0138682	0.0240204	0	0	36.8304	5.37762	95.5402	17.9016	51.1903	2.34055	47.9869	17.3283	72.9679	26.9879	36.6926	11.8855	2.86051	1.49066	4.92045	1.66111	4.4651	1.64889
leaves/shoots, flag leaf blade, reproductive, 26 dpa, none, none, other, Bobwhite(n=3)	0.34408	0.130619	0.0413527	0.0716249	0.0518388	0.047625	2.36575	0.918873	1.12392	0.676792	0.854825	0.707507	0	0	0	0	0	0	35.5596	11.4402	99.9843	52.7843	57.611	18.7749	34.0453	3.84911	65.1945	13.6279	37.0299	13.1647	4.57658	1.66086	6.86009	1.5037	6.71926	2.20479
spike, anther, reproductive, early meiosis-flag leaf ligule and collar visible, none, none, Chinese Spring, Chinese Spring(n=3)	0.616284	0.794579	0.119035	0.206175	0.306223	0.46791	3.13141	2.32832	2.35796	1.11374	1.0503	0.706785	0	0	0	0	0	0	0.180351	0.101478	2.18794	1.07705	0.970856	0.601177	3.44368	1.38644	4.75844	1.84289	4.29049	3.13179	3.53099	1.74685	2.75647	1.25067	3.62475	1.4999
spike, anther, reproductive, early meiosis-flag leaf ligule and collar visible, none, none, Mutant, Chinese Spring lacking Ph1 locus(n=3)	0.365779	0.341757	0.19152	0.331722	0.272637	0.272538	3.37269	1.95027	2.70384	1.70391	1.67086	1.24767	1.58035e-06	2.73724e-06	0.0115085	0.0199332	0.0115085	0.0199332	0.21826	0.0309648	2.3155	1.19635	0.939394	0.551247	3.60199	1.60828	4.654	1.28227	4.16238	1.55281	3.95313	2.20546	3.45813	1.56252	3.80828	2.02755
[truncated: 23 more columns]

## Sheet: Table S5
Table S5. Primers used in this study.
Name	Sequence (5’-3’)
A/B/D-a2-pdr196-F	TATACCCCAGCCTCGACTAGTATGGGGATTGGGGATGCATC
A/B/D-a2-pdr196-R	GATAAGCTTGATATCGAATTCCTAGGCCTCCACCTTCCTGT
A/B/D-a3-pdr196-F	TATACCCCAGCCTCGACTAGTATGGTGATGCCGATGGC
A/B/D-a3-pdr196-R	GATAAGCTTGATATCGAATTCTCACAACGAGGAAGCGTCGC
A/B/D-a4-pdr196-F	TATACCCCAGCCTCGACTAGTATGACGACCGGGGCCGTCAC
A/B/D-a4-pdr196-R	GATAAGCTTGATATCGAATTCTCAGGCATTGGAGGAGGCAC
A/D-a5-pdr196-F	TATACCCCAGCCTCGACTAGTATGGGTGTCGGGAATGGATC
A-a5-pdr196-R	GATAAGCTTGATATCGAATTCTCAGGCCACCTCTTTCCTAC
B-a5-pdr196-F	TATACCCCAGCCTCGACTAGTATGGGTGTCGGGAACGGATC
B/D-a5-pdr196-R	GATAAGCTTGATATCGAATTCTCAGGCTACCTCTTTCCTAC
A/B/D-a6-pdr196-F	TATACCCCAGCCTCGACTAGTATGGTGAACTCCAACTACTC
A/B/D-a6-pdr196-R	GATAAGCTTGATATCGAATTCTCACTCAGACTTGCTCCTCA
